# Supplementary material for: 2-(7-Methyl-1H-indol-3-yl)acetonitrile
Source: Acta Crystallogr Sect E Struct Rep Online. 2011 Dec 17;68(Pt 1):o141. doi: 10.1107/S1600536811053396 (PMC3254484; doi:10.1107/S1600536811053396)
Supplement: Supplementary file 1 [file e-68-0o141-sup1.cif]

##############################################################################
#                                                                            #
# This CIF contains the data in a paper accepted for publication in          #
# Acta Crystallographica Section E. It conforms to the requirements of       #
# Notes for Authors for Acta Crystallographica Section E, and has been       #
# peer reviewed under the auspices of the IUCr Commission on Journals.       #
#                                                                            #
# Full details of the Crystallographic Information File format               #
# are given in the paper "The Crystallographic Information File (CIF):       #
# a New Standard Archive File for Crystallography" by S. R. Hall, F. H.      #
# Allen and I. D. Brown [Acta Cryst. (1991), A47, 655-685].                  #
#                                                                            #
# The current version of the core CIF dictionary is obtainable from          #
# ftp://ftp.iucr.org/pub/cif_core.dic.                                       #
#                                                                            #
# Software is freely available for graphical display of the structure(s)     #
# in this CIF. For information consult the CIF software page                 #
# http://www.iucr.org/resources/cif/software.                                #
#                                                                            #
# This file may be used for bona fide research purposes within the           #
# scientific community so long as proper attribution is given to the journal # 
# article from which it was obtained.                                        #
#                                                                            #
##############################################################################
data_I
_audit_creation_method     SHELXL-97
_chemical_name_systematic
;
2-(7-Methyl-1<i>H</i>-indol-3-yl)acetonitrile
;
_chemical_name_common     ?
_chemical_formula_moiety     'C11 H10 N2'
_chemical_formula_sum     'C11 H10 N2'
_chemical_formula_iupac     'C11 H10 N2'
_chemical_formula_weight     170.21
_chemical_melting_point     ?
_symmetry_cell_setting     monoclinic
_symmetry_space_group_name_H-M     'P 21/c'
_symmetry_space_group_name_Hall     '-P 2ybc'
loop_
    _symmetry_equiv_pos_as_xyz
    'x, y, z'
    '-x, y+1/2, -z+1/2'
    '-x, -y, -z'
    'x, -y-1/2, z-1/2'
_cell_length_a     6.9962(14)
_cell_length_b     8.9445(18)
_cell_length_c     15.406(3)
_cell_angle_alpha     90.00
_cell_angle_beta     97.97(3)
_cell_angle_gamma     90.00
_cell_volume     954.7(3)
_cell_formula_units_Z     4
_cell_measurement_reflns_used     2175
_cell_measurement_theta_min     2.7
_cell_measurement_theta_max     27.450
_cell_measurement_temperature     293(2)
_exptl_crystal_description     block
_exptl_crystal_colour     colourless
_exptl_crystal_size_max     0.26
_exptl_crystal_size_mid     0.24
_exptl_crystal_size_min     0.15
_exptl_crystal_density_diffrn     1.184
_exptl_crystal_density_meas     ?
_exptl_crystal_density_method     'not measured'
_exptl_crystal_F_000     360
_exptl_absorpt_coefficient_mu     0.072
_exptl_absorpt_correction_type     multi-scan
_exptl_absorpt_process_details     '(CrystalClear; Rigaku, 2005)'
_exptl_absorpt_correction_T_min     0.981
_exptl_absorpt_correction_T_max     0.989
_exptl_special_details     ?
_diffrn_ambient_temperature     293(2)
_diffrn_radiation_type     MoK\a
_diffrn_radiation_wavelength     0.71073
_diffrn_radiation_source     'fine-focus sealed tube'
_diffrn_radiation_monochromator     graphite
_diffrn_measurement_device_type     'Rigaku SCXmini CCD'
_diffrn_measurement_method     '\w scans'
_diffrn_detector_area_resol_mean     ?
_diffrn_reflns_number     9402
_diffrn_reflns_av_R_equivalents     0.0576
_diffrn_reflns_av_sigmaI/netI     0.0483
_diffrn_reflns_theta_min     3.51
_diffrn_reflns_theta_max     27.45
_diffrn_reflns_theta_full     27.45
_diffrn_measured_fraction_theta_max     0.993
_diffrn_measured_fraction_theta_full     0.993
_diffrn_reflns_limit_h_min     -9
_diffrn_reflns_limit_h_max     9
_diffrn_reflns_limit_k_min     -11
_diffrn_reflns_limit_k_max     11
_diffrn_reflns_limit_l_min     -19
_diffrn_reflns_limit_l_max     19
_diffrn_standards_number     2
_diffrn_standards_interval_count     150
_diffrn_standards_interval_time     ?
_diffrn_standards_decay_%     0
_refine_special_details
;
Refinement of <i>F</i>^2^ against ALL reflections. The weighted <i>R</i>-factor
<i>wR</i> and goodness of fit <i>S</i> are based on <i>F</i>^2^, conventional
<i>R</i>-factors <i>R</i> are based on <i>F</i>, with <i>F</i> set to zero for
negative <i>F</i>^2^. The threshold expression of <i>F</i>^2^ >
\s(<i>F</i>^2^) is used only for calculating <i>R</i>-factors(gt) <i>etc</i>.
and is not relevant to the choice of reflections for refinement.
<i>R</i>-factors based on <i>F</i>^2^ are statistically about twice as large
as those based on <i>F</i>, and <i>R</i>- factors based on ALL data will be
even larger.
;
_reflns_number_total     2160
_reflns_number_gt     1418
_reflns_threshold_expression     I>2\s(I)
_refine_ls_structure_factor_coef     Fsqd
_refine_ls_matrix_type     full
_refine_ls_R_factor_all     0.0891
_refine_ls_R_factor_gt     0.0546
_refine_ls_wR_factor_gt     0.1360
_refine_ls_wR_factor_ref     0.1535
_refine_ls_goodness_of_fit_ref     1.050
_refine_ls_restrained_S_all     1.050
_refine_ls_number_reflns     2160
_refine_ls_number_parameters     118
_refine_ls_number_restraints     0
_refine_ls_hydrogen_treatment     constr
_refine_ls_weighting_scheme     calc
_refine_ls_weighting_details
         'calc w=1/[\s^2^(Fo^2^)+(0.0708P)^2^+0.0707P] where P=(Fo^2^+2Fc^2^)/3'
_atom_sites_solution_hydrogens     geom
_atom_sites_solution_primary     direct
_atom_sites_solution_secondary     difmap
_refine_ls_shift/su_max     0.000
_refine_ls_shift/su_mean     0.000
_refine_diff_density_max     0.158
_refine_diff_density_min     -0.171
_refine_ls_extinction_method     none
_refine_ls_extinction_coef     0
loop_
    _atom_type_symbol
    _atom_type_description
    _atom_type_scat_dispersion_real
    _atom_type_scat_dispersion_imag
    _atom_type_scat_source
    'C' 'C' 0.0033 0.0016
                         'International Tables Vol C Tables 4.2.6.8 and 6.1.1.4'
    'H' 'H' 0.0000 0.0000
                         'International Tables Vol C Tables 4.2.6.8 and 6.1.1.4'
    'N' 'N' 0.0061 0.0033
                         'International Tables Vol C Tables 4.2.6.8 and 6.1.1.4'
_computing_data_collection     'CrystalClear (Rigaku, 2005)'
_computing_cell_refinement     'CrystalClear (Rigaku, 2005)'
_computing_data_reduction     'CrystalClear (Rigaku, 2005)'
_computing_structure_solution     'SHELXS97 (Sheldrick, 2008)'
_computing_structure_refinement     'SHELXL97 (Sheldrick, 2008)'
_computing_molecular_graphics     'DIAMOND (Brandenburg & Putz, 2005)'
_computing_publication_material     'SHELXL97 (Sheldrick, 2008)'
loop_
    _atom_site_type_symbol
    _atom_site_label
    _atom_site_fract_x
    _atom_site_fract_y
    _atom_site_fract_z
    _atom_site_U_iso_or_equiv
    _atom_site_adp_type
    _atom_site_calc_flag
    _atom_site_refinement_flags
    _atom_site_occupancy
    _atom_site_symmetry_multiplicity
    _atom_site_disorder_assembly
    _atom_site_disorder_group
    C C1 -0.0179(3) 0.6121(2) 0.21424(12) 0.0587(5) Uani d . 1 1 . .
    H H1B -0.1278 0.6642 0.1903 0.070 Uiso calc R 1 1 . .
    C C2 0.0270(2) 0.57655(18) 0.30000(11) 0.0511(4) Uani d . 1 1 . .
    C C3 0.2072(2) 0.49843(17) 0.30912(10) 0.0473(4) Uani d . 1 1 . .
    C C4 0.3276(3) 0.43296(19) 0.37953(12) 0.0613(5) Uani d . 1 1 . .
    H H4A 0.2955 0.4369 0.4361 0.074 Uiso calc R 1 1 . .
    C C5 0.4936(3) 0.3631(2) 0.36311(16) 0.0758(6) Uani d . 1 1 . .
    H H5A 0.5736 0.3187 0.4092 0.091 Uiso calc R 1 1 . .
    C C6 0.5451(3) 0.3571(2) 0.27861(17) 0.0768(6) Uani d . 1 1 . .
    H H6A 0.6588 0.3088 0.2703 0.092 Uiso calc R 1 1 . .
    C C7 0.4334(3) 0.4204(2) 0.20730(13) 0.0644(5) Uani d . 1 1 . .
    C C8 0.2629(2) 0.48979(17) 0.22467(10) 0.0506(4) Uani d . 1 1 . .
    C C9 0.4896(4) 0.4170(3) 0.11583(16) 0.0958(8) Uani d . 1 1 . .
    H H9A 0.6091 0.3639 0.1168 0.144 Uiso calc R 1 1 . .
    H H9B 0.5047 0.5175 0.0959 0.144 Uiso calc R 1 1 . .
    H H9C 0.3905 0.3676 0.0768 0.144 Uiso calc R 1 1 . .
    C C10 -0.0948(3) 0.6089(2) 0.37116(13) 0.0678(5) Uani d . 1 1 . .
    H H10A -0.2171 0.6509 0.3449 0.081 Uiso calc R 1 1 . .
    H H10B -0.1216 0.5158 0.3994 0.081 Uiso calc R 1 1 . .
    C C11 -0.0021(3) 0.7128(2) 0.43771(12) 0.0621(5) Uani d . 1 1 . .
    N N1 0.1212(2) 0.56067(16) 0.16799(9) 0.0600(4) Uani d . 1 1 . .
    H H1A 0.1207 0.5707 0.1124 0.072 Uiso calc R 1 1 . .
    N N2 0.0698(3) 0.7913(2) 0.48993(11) 0.0856(6) Uani d . 1 1 . .
loop_
    _atom_site_aniso_label
    _atom_site_aniso_U_11
    _atom_site_aniso_U_22
    _atom_site_aniso_U_33
    _atom_site_aniso_U_12
    _atom_site_aniso_U_13
    _atom_site_aniso_U_23
    C1 0.0586(10) 0.0557(10) 0.0580(11) 0.0065(8) -0.0048(9) -0.0008(8)
    C2 0.0529(9) 0.0500(9) 0.0495(10) 0.0010(7) 0.0040(7) -0.0038(7)
    C3 0.0537(9) 0.0413(8) 0.0454(9) -0.0049(7) 0.0021(7) 0.0014(6)
    C4 0.0659(11) 0.0584(11) 0.0562(10) -0.0058(9) -0.0030(9) 0.0094(8)
    C5 0.0656(12) 0.0597(12) 0.0951(16) 0.0036(10) -0.0131(11) 0.0164(11)
    C6 0.0601(12) 0.0574(12) 0.1126(18) 0.0064(9) 0.0108(12) -0.0067(12)
    C7 0.0642(11) 0.0542(11) 0.0780(13) -0.0045(9) 0.0207(10) -0.0131(9)
    C8 0.0585(10) 0.0425(9) 0.0503(9) -0.0045(7) 0.0055(8) -0.0040(7)
    C9 0.0977(17) 0.0985(17) 0.1011(18) -0.0132(14) 0.0481(14) -0.0277(13)
    C10 0.0606(11) 0.0731(12) 0.0715(12) -0.0027(9) 0.0156(10) -0.0097(10)
    C11 0.0675(11) 0.0716(12) 0.0490(10) 0.0085(10) 0.0150(9) 0.0013(9)
    N1 0.0748(10) 0.0628(9) 0.0404(8) -0.0020(8) 0.0012(7) 0.0008(6)
    N2 0.1026(14) 0.0986(14) 0.0549(10) 0.0050(11) 0.0087(9) -0.0152(9)
_geom_special_details
;
All e.s.d.'s (except the e.s.d. in the dihedral angle between two l.s. planes)
are estimated using the full covariance matrix. The cell e.s.d.'s are taken
into account individually in the estimation of e.s.d.'s in distances, angles
and torsion angles; correlations between e.s.d.'s in cell parameters are only
used when they are defined by crystal symmetry. An approximate (isotropic)
treatment of cell e.s.d.'s is used for estimating e.s.d.'s involving l.s.
planes.
;
loop_
    _geom_bond_atom_site_label_1
    _geom_bond_atom_site_label_2
    _geom_bond_site_symmetry_2
    _geom_bond_distance
    _geom_bond_publ_flag
    C1 C2 . 1.353(2) ?
    C1 N1 . 1.364(2) ?
    C1 H1B . 0.9300 ?
    C2 C3 . 1.431(2) ?
    C2 C10 . 1.507(2) ?
    C3 C4 . 1.405(2) ?
    C3 C8 . 1.411(2) ?
    C4 C5 . 1.373(3) ?
    C4 H4A . 0.9300 ?
    C5 C6 . 1.399(3) ?
    C5 H5A . 0.9300 ?
    C6 C7 . 1.378(3) ?
    C6 H6A . 0.9300 ?
    C7 C8 . 1.403(2) ?
    C7 C9 . 1.515(3) ?
    C8 N1 . 1.381(2) ?
    C9 H9A . 0.9600 ?
    C9 H9B . 0.9600 ?
    C9 H9C . 0.9600 ?
    C10 C11 . 1.467(3) ?
    C10 H10A . 0.9700 ?
    C10 H10B . 0.9700 ?
    C11 N2 . 1.131(2) ?
    N1 H1A . 0.8600 ?
loop_
    _geom_angle_atom_site_label_1
    _geom_angle_atom_site_label_2
    _geom_angle_atom_site_label_3
    _geom_angle_site_symmetry_1
    _geom_angle_site_symmetry_3
    _geom_angle
    _geom_angle_publ_flag
    C2 C1 N1 . . 110.17(15) ?
    C2 C1 H1B . . 124.9 ?
    N1 C1 H1B . . 124.9 ?
    C1 C2 C3 . . 107.04(15) ?
    C1 C2 C10 . . 125.94(16) ?
    C3 C2 C10 . . 126.99(15) ?
    C4 C3 C8 . . 118.43(16) ?
    C4 C3 C2 . . 134.80(16) ?
    C8 C3 C2 . . 106.76(14) ?
    C5 C4 C3 . . 118.63(18) ?
    C5 C4 H4A . . 120.7 ?
    C3 C4 H4A . . 120.7 ?
    C4 C5 C6 . . 121.50(19) ?
    C4 C5 H5A . . 119.2 ?
    C6 C5 H5A . . 119.2 ?
    C7 C6 C5 . . 122.37(19) ?
    C7 C6 H6A . . 118.8 ?
    C5 C6 H6A . . 118.8 ?
    C6 C7 C8 . . 115.63(18) ?
    C6 C7 C9 . . 122.82(19) ?
    C8 C7 C9 . . 121.5(2) ?
    N1 C8 C7 . . 129.60(17) ?
    N1 C8 C3 . . 106.97(15) ?
    C7 C8 C3 . . 123.43(17) ?
    C7 C9 H9A . . 109.5 ?
    C7 C9 H9B . . 109.5 ?
    H9A C9 H9B . . 109.5 ?
    C7 C9 H9C . . 109.5 ?
    H9A C9 H9C . . 109.5 ?
    H9B C9 H9C . . 109.5 ?
    C11 C10 C2 . . 112.97(15) ?
    C11 C10 H10A . . 109.0 ?
    C2 C10 H10A . . 109.0 ?
    C11 C10 H10B . . 109.0 ?
    C2 C10 H10B . . 109.0 ?
    H10A C10 H10B . . 107.8 ?
    N2 C11 C10 . . 179.0(2) ?
    C1 N1 C8 . . 109.06(14) ?
    C1 N1 H1A . . 125.5 ?
    C8 N1 H1A . . 125.5 ?
loop_
    _geom_hbond_atom_site_label_D
    _geom_hbond_atom_site_label_H
    _geom_hbond_atom_site_label_A
    _geom_hbond_site_symmetry_A
    _geom_hbond_distance_DH
    _geom_hbond_distance_HA
    _geom_hbond_distance_DA
    _geom_hbond_angle_DHA
    N1 H1A N2 4_575 0.86 2.24 3.022(2) 151
_iucr_refine_instructions_details
;
TITL a in P2(1)/c
CELL 0.71073   6.9962   8.9445  15.4058  90.000  97.975  90.000
ZERR   4.00   0.0014   0.0018   0.0031   0.000   0.030   0.000
LATT 1
SYMM -X, 0.5+Y, 0.5-Z
SFAC C  H  N
UNIT 44 40 8
L.S. 30
ACTA
BOND $H
FMAP 2
PLAN 2
HTAB
HTAB N1 N2_$1
EQIV $1 x, -y+3/2, z-1/2
WGHT    0.070800    0.070700
FVAR       0.26843
C1    1   -0.017935    0.612149    0.214240    11.00000    0.05857    0.05571 =
         0.05804   -0.00080   -0.00478    0.00650
AFIX  43
H1B   2   -0.127805    0.664192    0.190300    11.00000   -1.20000
AFIX   0
C2    1    0.027014    0.576550    0.300002    11.00000    0.05288    0.04999 =
         0.04945   -0.00385    0.00403    0.00104
C3    1    0.207212    0.498432    0.309123    11.00000    0.05368    0.04131 =
         0.04544    0.00138    0.00205   -0.00495
C4    1    0.327593    0.432963    0.379530    11.00000    0.06594    0.05841 =
         0.05618    0.00938   -0.00304   -0.00579
AFIX  43
H4A   2    0.295467    0.436893    0.436074    11.00000   -1.20000
AFIX   0
C5    1    0.493565    0.363102    0.363115    11.00000    0.06556    0.05974 =
         0.09510    0.01641   -0.01309    0.00363
AFIX  43
H5A   2    0.573583    0.318724    0.409208    11.00000   -1.20000
AFIX   0
C6    1    0.545095    0.357137    0.278615    11.00000    0.06005    0.05742 =
         0.11261   -0.00667    0.01085    0.00642
AFIX  43
H6A   2    0.658807    0.308774    0.270277    11.00000   -1.20000
AFIX   0
C7    1    0.433401    0.420354    0.207297    11.00000    0.06417    0.05416 =
         0.07796   -0.01314    0.02072   -0.00447
C8    1    0.262923    0.489786    0.224668    11.00000    0.05854    0.04252 =
         0.05028   -0.00402    0.00548   -0.00453
C9    1    0.489562    0.417036    0.115829    11.00000    0.09770    0.09847 =
         0.10105   -0.02768    0.04809   -0.01321
AFIX  33
H9A   2    0.609066    0.363916    0.116776    11.00000   -1.50000
H9B   2    0.504742    0.517483    0.095921    11.00000   -1.50000
H9C   2    0.390471    0.367605    0.076823    11.00000   -1.50000
AFIX   0
C10   1   -0.094798    0.608895    0.371164    11.00000    0.06056    0.07309 =
         0.07149   -0.00970    0.01564   -0.00268
AFIX  23
H10A  2   -0.217074    0.650884    0.344861    11.00000   -1.20000
H10B  2   -0.121646    0.515760    0.399383    11.00000   -1.20000
AFIX   0
C11   1   -0.002100    0.712830    0.437712    11.00000    0.06750    0.07159 =
         0.04902    0.00133    0.01495    0.00854
N1    3    0.121190    0.560668    0.167986    11.00000    0.07479    0.06279 =
         0.04035    0.00075    0.00116   -0.00198
AFIX  43
H1A   2    0.120745    0.570725    0.112441    11.00000   -1.20000
AFIX   0
N2    3    0.069788    0.791251    0.489933    11.00000    0.10256    0.09864 =
         0.05494   -0.01523    0.00865    0.00495
HKLF 4
REM  a in P2(1)/c
REM R1 =  0.0546 for   1418 Fo > 4sig(Fo)  and  0.0891 for all   2160 data
REM    118 parameters refined using      0 restraints
END
WGHT      0.0708      0.0707
REM Highest difference peak  0.158,  deepest hole -0.171,  1-sigma level  0.039
Q1    1  -0.2090  0.5842  0.3717  11.00000  0.05    0.16
Q2    1   0.5367  0.2891  0.0960  11.00000  0.05    0.14
;
data_global
_journal_date_recd_electronic     2011-12-01
_journal_date_accepted     2011-12-12
_journal_name_full     'Acta Crystallographica, Section E'
_journal_year     2012
_journal_volume     68
_journal_issue      1
_journal_page_first     o141
_journal_page_last     o141
_journal_paper_category     QO
_journal_paper_doi     10.1107/S1600536811053396
_journal_coeditor_code     HB6546
_publ_contact_author_name     'Yu-Hua Ge'
_publ_contact_author_address
;
Ordered Matter Science Research Center, College of Chemistry and Chemical
Engineering, Southeast UniVersity,
Nanjing 211189, People's Republic of China
;
_publ_contact_author_email     peluoyh@sina.com
_publ_contact_author_fax     '86-25-52090614'
_publ_contact_author_phone     '86-25-52090614'
_publ_section_title
;
2-(7-Methyl-1<i>H</i>-indol-3-yl)acetonitrile
;
loop_
    _publ_author_name
    _publ_author_footnote
    _publ_author_address
    'Yu-Hua Ge' .
;
Ordered Matter Science Research Center
College of Chemistry and Chemical Engineering, Southeast University,
Nanjing 210096, People's Republic of China
;
    'Mei-Ling Pan' .
;
Ordered Matter Science Research Center
College of Chemistry and Chemical Engineering, Southeast University,
Nanjing 210096, People's Republic of China
;
    'Jian Xu' .
;
Ordered Matter Science Research Center
College of Chemistry and Chemical Engineering, Southeast University,
Nanjing 210096, People's Republic of China
;
    'Yang-Hui Luo' .
;
Ordered Matter Science Research Center
College of Chemistry and Chemical Engineering, Southeast University,
Nanjing 210096, People's Republic of China
;
_publ_section_synopsis     .
