# Supplementary material for: 2-(7-Methyl-1H-indol-3-yl)acetonitrile
Source: Acta Crystallogr Sect E Struct Rep Online. 2011 Dec 17;68(Pt 1):o141. doi: 10.1107/S1600536811053396 (PMC3254484; doi:10.1107/S1600536811053396)
Supplement: Supplementary file 2 [file e-68-0o141-Isup2.hkl]

# 
# h,k,l, Fc-squared, Fo-squared, sigma(Fo-squared) and status flag 
# 
data_I
_shelx_title ' a in P2(1)/c' 
_shelx_refln_list_code          4 
_shelx_F_calc_maximum      130.49 
_exptl_crystal_F_000       360.00 
_reflns_d_resolution_high  0.7710 
 
loop_ 
 _symmetry_equiv_pos_as_xyz 
 'x, y, z' 
 '-x, y+1/2, -z+1/2' 
 '-x, -y, -z' 
 'x, -y-1/2, z-1/2' 
 
_cell_length_a     6.9962 
_cell_length_b     8.9445 
_cell_length_c    15.4058 
_cell_angle_alpha  90.000 
_cell_angle_beta   97.975 
_cell_angle_gamma  90.000 
 
_shelx_F_squared_multiplier     1.000 
 
loop_ 
 _refln_index_h 
 _refln_index_k 
 _refln_index_l 
 _refln_F_squared_calc 
 _refln_F_squared_meas 
 _refln_F_squared_sigma 
 _refln_observed_status 
   2   0   0     6532.16     5452.63    162.27 o 
   3   0   0       18.63       16.50      0.80 o 
   4   0   0      536.73      572.86     19.66 o 
   5   0   0       29.15       23.34      1.41 o 
   6   0   0       13.74       11.75      1.41 o 
   7   0   0        2.92        0.46      0.88 o 
   8   0   0        3.32        1.38      1.70 o 
   1   1   0        3.93        2.01      0.21 o 
   2   1   0      137.97      126.83      2.39 o 
   3   1   0      117.67      116.08      2.77 o 
   4   1   0        0.67        1.00      0.55 o 
   5   1   0        7.84        6.51      0.58 o 
   6   1   0        0.04        0.65      0.51 o 
   7   1   0        0.51        0.57      0.64 o 
   8   1   0        0.08        0.87      0.87 o 
   0   2   0     3998.16     3853.08     82.95 o 
   1   2   0      207.76      206.55      8.26 o 
   2   2   0      988.99     1073.82     19.92 o 
   3   2   0      152.37      134.16      2.89 o 
   4   2   0        2.10        3.05      0.44 o 
   5   2   0        4.39        2.36      0.70 o 
   6   2   0        4.59        4.72      0.77 o 
   7   2   0        0.00        0.74      0.89 o 
   8   2   0        0.13       -0.80      0.95 o 
   1   3   0      424.82      430.72      7.75 o 
   2   3   0      277.99      279.03      7.11 o 
   3   3   0       40.91       37.64      1.60 o 
   4   3   0       31.14       28.75      1.06 o 
   5   3   0       16.57       17.51      1.03 o 
   6   3   0        0.81        0.76      0.58 o 
   7   3   0        0.27        1.13      0.82 o 
   8   3   0        2.85        1.92      1.34 o 
   0   4   0      400.09      348.13     10.55 o 
   1   4   0      389.48      369.84      9.84 o 
   2   4   0     1523.99     1598.22     37.92 o 
   3   4   0       32.12       37.20      1.21 o 
   4   4   0        0.00        0.81      0.36 o 
   5   4   0       34.88       35.06      1.72 o 
   6   4   0       11.63       12.03      1.12 o 
   7   4   0        0.23        1.44      1.22 o 
   8   4   0        0.04        1.41      1.55 o 
   1   5   0        8.80       13.82      1.23 o 
   2   5   0      582.70      591.02     14.55 o 
   3   5   0       21.58       20.12      0.84 o 
   4   5   0       30.61       28.07      1.30 o 
   5   5   0        6.47        8.39      0.94 o 
   6   5   0       10.22       12.15      2.20 o 
   7   5   0        2.03        3.97      1.49 o 
   8   5   0        1.71        0.40      2.71 o 
   0   6   0      108.53      100.97      4.17 o 
   1   6   0       61.07       55.82      2.23 o 
   2   6   0      301.53      275.35     11.87 o 
   3   6   0       86.45       78.15      3.03 o 
   4   6   0       26.09       27.58      2.06 o 
   5   6   0        0.99        1.23      1.11 o 
   6   6   0        4.75        6.74      1.58 o 
   7   6   0        5.13        7.29      2.10 o 
   1   7   0        0.64        1.24      0.74 o 
   2   7   0       23.31       21.81      1.60 o 
   3   7   0       47.35       46.73      3.58 o 
   4   7   0        0.12       -1.03      1.03 o 
   5   7   0        0.05        0.33      1.06 o 
   6   7   0        0.10        1.13      1.19 o 
   7   7   0        0.01        0.79      1.50 o 
   0   8   0        3.51        3.47      2.26 o 
   1   8   0        3.29        3.29      0.63 o 
   2   8   0       10.64       11.92      1.39 o 
   3   8   0       22.74       19.85      2.21 o 
   4   8   0       36.98       34.56      2.98 o 
   5   8   0        1.49        2.60      1.63 o 
   6   8   0        1.11        2.22      1.58 o 
   1   9   0        0.13       -0.34      0.95 o 
   2   9   0       19.84       22.08      1.87 o 
   3   9   0        8.22        7.88      1.78 o 
   4   9   0        9.78       12.97      2.15 o 
   5   9   0        0.02       -1.12      1.34 o 
   0  10   0       15.96       12.96      2.99 o 
   1  10   0       22.03       20.50      2.49 o 
   2  10   0        3.55        6.80      2.04 o 
   3  10   0        2.35        3.22      1.42 o 
   4  10   0        6.08        5.85      1.91 o 
   1  11   0        1.30        2.75      1.85 o 
   2  11   0        7.95        2.63      2.11 o 
  -8   1   1        2.55        2.79      1.18 o 
  -7   1   1        5.14        3.49      0.78 o 
  -6   1   1        5.56        5.18      0.77 o 
  -5   1   1        5.42        5.53      0.62 o 
  -4   1   1       29.00       37.47      1.22 o 
  -3   1   1      448.38      467.52     10.80 o 
  -2   1   1      109.41      105.81      3.34 o 
  -1   1   1     2535.15     2411.93     22.34 o 
   1   1   1     4067.81     3578.17     56.83 o 
   2   1   1      129.21      111.46      2.43 o 
   3   1   1        0.48        0.49      0.47 o 
   4   1   1        0.04       -0.08      0.30 o 
   5   1   1        9.23        8.29      0.67 o 
   6   1   1        8.43        8.56      0.90 o 
   7   1   1        3.98        3.96      0.96 o 
   8   1   1        0.04        1.19      1.23 o 
  -8   2   1       21.49       20.38      2.10 o 
  -7   2   1       11.70       11.30      1.27 o 
  -6   2   1        3.77        2.81      0.89 o 
  -5   2   1       93.09       96.17      2.93 o 
  -4   2   1      273.11      281.12      7.71 o 
  -3   2   1      206.53      246.52      5.89 o 
  -2   2   1      389.99      403.89      9.48 o 
  -1   2   1     7869.82     8187.68    173.41 o 
   0   2   1       62.29       68.07      1.59 o 
   1   2   1    17027.11    17088.26    615.75 o 
   2   2   1      240.87      234.34      7.26 o 
   3   2   1      738.47      770.38     27.77 o 
   4   2   1       20.95       17.43      0.89 o 
   5   2   1        7.69       10.76      1.55 o 
   6   2   1        1.94        3.02      0.68 o 
   7   2   1        0.17        0.37      0.64 o 
   8   2   1        0.61        0.13      2.29 o 
  -8   3   1        0.84        0.00      1.28 o 
  -7   3   1        3.37        1.93      0.95 o 
  -6   3   1        0.18        0.72      0.73 o 
  -5   3   1       35.12       37.64      1.51 o 
  -4   3   1        1.67        2.10      0.44 o 
  -3   3   1       29.39       26.58      0.85 o 
  -2   3   1      320.30      312.31      5.28 o 
  -1   3   1     1105.03     1085.48     22.39 o 
   0   3   1       36.07       35.99      0.85 o 
   1   3   1     2769.48     2632.25     98.07 o 
   2   3   1       33.90       30.50      0.86 o 
   3   3   1       17.85        9.67      0.97 o 
   4   3   1       60.77       48.32      1.50 o 
   5   3   1       81.03       76.18      2.62 o 
   6   3   1        3.92        5.40      1.13 o 
   7   3   1        0.61       -0.39      0.75 o 
   8   3   1        6.28        7.23      7.84 o 
  -8   4   1        7.11        5.25      1.65 o 
  -7   4   1        0.51        3.31      1.36 o 
  -6   4   1       12.73       11.77      1.21 o 
  -5   4   1       30.38       24.91      1.87 o 
  -4   4   1       11.10        8.87      0.65 o 
  -3   4   1        1.13        2.37      0.48 o 
  -2   4   1      199.87      193.34      3.74 o 
  -1   4   1      371.32      348.62      9.76 o 
   0   4   1       70.53       64.75      1.58 o 
   1   4   1     1203.54     1222.58     28.93 o 
   2   4   1       86.03       81.05      2.60 o 
   3   4   1       37.70       41.19      1.38 o 
   4   4   1        0.13        1.38      0.50 o 
   5   4   1       50.94       47.91      2.01 o 
   6   4   1        2.44        3.20      0.88 o 
   7   4   1        1.39        0.58      0.95 o 
   8   4   1        0.11        0.14      2.08 o 
  -8   5   1        1.95        0.94      1.71 o 
  -7   5   1       13.23       18.00      2.35 o 
  -6   5   1        0.82        0.39      1.02 o 
  -5   5   1        8.60        9.73      1.44 o 
  -4   5   1       28.15       28.56      2.04 o 
  -3   5   1       79.79       80.92      2.66 o 
  -2   5   1       32.25       39.55      2.47 o 
  -1   5   1      156.69      145.41      3.64 o 
   0   5   1        1.67        1.59      0.40 o 
   1   5   1       30.49       34.14      1.18 o 
   2   5   1       86.53       83.80      2.57 o 
   3   5   1      149.72      151.01      3.93 o 
   4   5   1       16.57       16.56      0.93 o 
   5   5   1       82.10       73.72      3.10 o 
   6   5   1       17.84       17.42      1.74 o 
   7   5   1        0.02       -0.19      1.10 o 
   8   5   1        0.04       -2.91      2.91 o 
  -7   6   1        0.87        1.99      1.35 o 
  -6   6   1        1.30        0.50      1.13 o 
  -5   6   1        0.69        1.85      1.13 o 
  -4   6   1        7.22        8.01      1.37 o 
  -3   6   1      114.40      105.87      4.73 o 
  -2   6   1       26.49       26.16      1.65 o 
  -1   6   1      110.19      103.14      3.03 o 
   0   6   1        3.28        1.81      0.60 o 
   1   6   1        5.08        4.31      0.53 o 
   2   6   1       83.46       78.63      2.76 o 
   3   6   1       52.11       48.98      1.79 o 
   4   6   1        7.14        9.44      1.07 o 
   5   6   1        2.89        3.52      1.12 o 
   6   6   1        2.51        1.51      1.18 o 
   7   6   1        0.14        0.38      1.17 o 
  -7   7   1        0.65        0.79      1.45 o 
  -6   7   1       20.40       29.68      3.30 o 
  -5   7   1        3.89        5.03      1.49 o 
  -4   7   1        0.34        0.26      0.92 o 
  -3   7   1        8.64        9.94      1.37 o 
  -2   7   1        0.04       -0.15      1.50 o 
  -1   7   1       11.30       11.49      0.85 o 
   0   7   1       18.94       21.26      2.47 o 
   1   7   1       12.85       14.08      0.94 o 
   2   7   1       30.84       27.43      2.42 o 
   3   7   1      529.98      540.74     21.60 o 
   4   7   1        2.80        3.54      1.17 o 
   5   7   1        7.34        8.00      1.54 o 
   6   7   1        1.08        1.60      1.88 o 
   7   7   1       13.99        8.34      2.85 o 
  -6   8   1        0.48        0.32      1.37 o 
  -5   8   1        0.02        0.33      1.20 o 
  -4   8   1        9.75       10.29      1.68 o 
  -3   8   1        1.99       -0.34      0.93 o 
  -2   8   1        4.00        4.21      1.01 o 
  -1   8   1       11.88       13.42      1.34 o 
   0   8   1       49.62       47.23      2.11 o 
   1   8   1       33.64       31.13      1.62 o 
   2   8   1       22.22       21.18      2.67 o 
   3   8   1       12.19       10.76      1.71 o 
   4   8   1       35.38       32.80      3.53 o 
   5   8   1        0.18       -0.30      1.15 o 
   6   8   1        0.13        4.26      1.68 o 
  -5   9   1        0.38       -0.29      1.33 o 
  -4   9   1        7.48        8.14      1.80 o 
  -3   9   1       15.76       18.10      2.50 o 
  -2   9   1        3.46        7.04      1.52 o 
  -1   9   1        0.30        1.72      0.86 o 
   0   9   1        2.41        2.23      0.94 o 
   1   9   1       12.29       12.94      1.47 o 
   2   9   1        0.03        0.89      0.94 o 
   3   9   1       68.57       64.08      4.63 o 
   4   9   1       12.89        7.84      1.82 o 
   5   9   1        3.17        2.10      1.42 o 
  -4  10   1        0.93        1.12      1.50 o 
  -3  10   1        0.00        1.17      1.72 o 
  -2  10   1        0.03       -0.44      1.90 o 
  -1  10   1        0.34       -0.58      1.20 o 
   0  10   1        0.96       -0.13      1.83 o 
   1  10   1        3.45        5.36      1.61 o 
   2  10   1        1.83        0.33      1.08 o 
   3  10   1        2.59        2.23      1.45 o 
   4  10   1        4.33        2.92      1.55 o 
  -2  11   1        0.22       -2.05      2.46 o 
  -1  11   1        1.93        1.17      1.74 o 
   0  11   1        0.27       -0.34      1.64 o 
   1  11   1       20.48       15.52      3.02 o 
   2  11   1        3.72        4.40      2.97 o 
  -9   0   2        3.51        2.36      2.64 o 
  -8   0   2        1.03        0.99      1.36 o 
  -7   0   2      110.37      100.48      5.68 o 
  -6   0   2       74.68       69.41      3.57 o 
  -5   0   2       12.04       11.98      1.01 o 
  -4   0   2      433.90      439.07     34.62 o 
  -3   0   2     1515.33     1622.74    143.57 o 
  -2   0   2      650.74      652.38     16.41 o 
  -1   0   2      812.30      763.52     17.62 o 
   1   0   2       99.86      115.22      3.12 o 
   2   0   2      519.13      469.48     10.93 o 
   3   0   2      176.20      166.94      4.90 o 
   4   0   2       33.82       39.50      4.79 o 
   5   0   2       54.41       55.76      2.87 o 
   6   0   2      110.83      103.81      5.41 o 
   7   0   2       10.14        9.84      2.91 o 
   8   0   2        0.23        3.24      1.83 o 
  -8   1   2        0.56        1.22      0.93 o 
  -7   1   2        0.07       -0.36      0.82 o 
  -6   1   2        0.02        0.44      0.48 o 
  -5   1   2       46.28       46.79      1.74 o 
  -4   1   2       83.06       83.06      2.70 o 
  -3   1   2      242.56      257.61      6.68 o 
  -2   1   2      667.72      675.86     11.25 o 
  -1   1   2     1108.94     1024.90     11.70 o 
   0   1   2       44.80       35.28      1.16 o 
   1   1   2      444.77      395.77      8.97 o 
   2   1   2       19.98       14.54      0.45 o 
   3   1   2        5.08        3.55      0.36 o 
   4   1   2       21.88       16.19      0.82 o 
   5   1   2        7.61        6.78      0.75 o 
   6   1   2       27.73       28.41      1.68 o 
   7   1   2        4.55        7.31      1.01 o 
   8   1   2        0.65       -0.28      1.37 o 
  -8   2   2        0.12        0.20      0.86 o 
  -7   2   2       28.40       25.48      2.15 o 
  -6   2   2       11.11        9.25      0.93 o 
  -5   2   2       22.75       21.52      1.52 o 
  -4   2   2      129.94      139.22      3.87 o 
  -3   2   2       32.64       32.45      1.22 o 
  -2   2   2       86.73       72.20      2.14 o 
  -1   2   2     1829.40     1837.22     29.06 o 
   0   2   2     5182.30     5193.94    100.63 o 
   1   2   2     1335.36     1280.14     26.17 o 
   2   2   2      334.25      325.29      6.94 o 
   3   2   2      355.78      331.66      8.13 o 
   4   2   2       67.17       77.93      2.92 o 
   5   2   2       28.16       24.67      1.39 o 
   6   2   2       63.99       65.52      2.92 o 
   7   2   2        5.96        5.86      1.23 o 
   8   2   2        1.55        2.07      1.54 o 
  -8   3   2        0.39       -0.35      1.25 o 
  -7   3   2        3.80        3.31      0.97 o 
  -6   3   2       38.18       33.86      2.03 o 
  -5   3   2        1.16        0.60      0.40 o 
  -4   3   2       20.61       20.92      1.03 o 
  -3   3   2      256.48      245.94      6.38 o 
  -2   3   2       29.34       26.34      0.69 o 
  -1   3   2      241.99      235.94      9.47 o 
   0   3   2       90.61       86.60      1.71 o 
   1   3   2       14.61       13.54      0.54 o 
   2   3   2      570.62      571.32     12.97 o 
   3   3   2        0.12       -0.31      0.31 o 
   4   3   2       57.48       53.95      1.90 o 
   5   3   2        1.13        1.21      0.74 o 
   6   3   2       28.07       29.55      2.43 o 
   7   3   2        0.00        0.93      1.09 o 
   8   3   2        2.05        0.03      1.81 o 
  -8   4   2        3.49        3.49      1.50 o 
  -7   4   2       13.30       12.71      1.80 o 
  -6   4   2       12.51       13.61      1.69 o 
  -5   4   2        0.86        1.10      0.53 o 
  -4   4   2       38.36       35.44      2.91 o 
  -3   4   2        7.66        6.08      0.72 o 
  -2   4   2      883.04      940.82     25.12 o 
  -1   4   2        0.09        1.44      0.57 o 
   0   4   2      311.58      323.17      7.08 o 
   1   4   2      200.56      211.11     10.70 o 
   2   4   2     1660.03     1717.68     44.48 o 
   3   4   2       90.82       95.31      2.87 o 
   4   4   2        3.38        3.55      0.68 o 
   5   4   2        5.20        7.98      1.14 o 
   6   4   2       11.58        8.82      0.97 o 
   7   4   2        3.02        3.07      0.97 o 
   8   4   2        4.86       11.39      3.09 o 
  -8   5   2        0.06       -0.08      1.71 o 
  -7   5   2        0.35       -0.12      1.26 o 
  -6   5   2        0.66        3.92      2.86 o 
  -5   5   2       56.78       55.04      3.33 o 
  -4   5   2       44.41       41.23      2.66 o 
  -3   5   2        7.35        9.28      1.70 o 
  -2   5   2       67.55       65.06      3.50 o 
  -1   5   2       83.26       84.50      2.04 o 
   0   5   2       10.61       16.95      0.77 o 
   1   5   2      128.32      134.22      3.54 o 
   2   5   2      684.36      657.96     17.11 o 
   3   5   2       21.47       20.63      1.12 o 
   4   5   2      265.66      255.36      7.50 o 
   5   5   2        1.08        1.88      0.61 o 
   6   5   2       14.33       12.21      1.35 o 
   7   5   2        0.00        1.86      1.39 o 
  -7   6   2       14.78       18.71      3.10 o 
  -6   6   2        4.59        6.90      1.61 o 
  -5   6   2        3.01        3.07      1.42 o 
  -4   6   2        5.40        5.49      1.23 o 
  -3   6   2        2.17        3.64      1.01 o 
  -2   6   2       27.53       33.06      1.64 o 
  -1   6   2       12.51       10.97      0.73 o 
   0   6   2        3.40        4.89      0.58 o 
   1   6   2       63.81       69.95      2.32 o 
   2   6   2      394.98      412.57     11.99 o 
   3   6   2       72.56       71.66      5.08 o 
   4   6   2       97.77       92.36      3.17 o 
   5   6   2        2.48        2.68      1.03 o 
   6   6   2        0.03        0.19      1.20 o 
   7   6   2        0.02        2.82      1.96 o 
  -7   7   2        0.42        4.37      1.84 o 
  -6   7   2        0.74        1.57      1.47 o 
  -5   7   2        7.48        9.18      1.77 o 
  -4   7   2       10.12       11.60      1.57 o 
  -3   7   2        0.58        1.87      0.96 o 
  -2   7   2        0.96        1.49      0.70 o 
  -1   7   2        0.02        1.31      0.53 o 
   0   7   2       24.41       23.45      1.21 o 
   1   7   2        2.87        2.59      0.62 o 
   2   7   2        0.19        1.54      0.59 o 
   3   7   2       26.87       24.69      1.50 o 
   4   7   2        6.84        9.47      1.81 o 
   5   7   2        5.09        5.51      1.90 o 
   6   7   2        2.64        0.97      1.17 o 
  -6   8   2        0.05        0.34      2.47 o 
  -5   8   2        1.35        3.51      1.55 o 
  -4   8   2        0.02        1.45      1.17 o 
  -3   8   2        0.07        2.73      1.69 o 
  -2   8   2        0.02        0.28      0.82 o 
  -1   8   2        0.10        1.08      0.86 o 
   0   8   2       39.98       36.83      2.13 o 
   1   8   2        0.00        1.17      0.80 o 
   2   8   2       39.21       37.99      2.46 o 
   3   8   2        0.95        2.03      1.42 o 
   4   8   2       79.67       70.05      4.44 o 
   5   8   2        0.44        0.36      1.08 o 
   6   8   2        0.51        0.17      1.47 o 
  -5   9   2        0.67        2.83      1.61 o 
  -4   9   2        0.03        2.76      1.44 o 
  -3   9   2        1.69        3.70      2.34 o 
  -2   9   2       16.40       19.21      2.11 o 
  -1   9   2        6.86        7.22      1.44 o 
   0   9   2       21.03       21.74      1.79 o 
   1   9   2        1.51        2.84      1.06 o 
   2   9   2       67.93       64.85      4.80 o 
   3   9   2       27.00       25.96      3.65 o 
   4   9   2       40.74       33.40      3.05 o 
   5   9   2        0.00        0.40      1.29 o 
  -4  10   2        0.00       -0.89      1.42 o 
  -3  10   2        0.35        0.96      1.39 o 
  -2  10   2        3.71        5.64      1.58 o 
  -1  10   2        2.42        1.18      1.20 o 
   0  10   2        4.09        3.02      1.39 o 
   1  10   2        0.17        0.44      1.89 o 
   2  10   2       23.06       26.26      3.39 o 
   3  10   2        0.64        1.08      1.42 o 
   4  10   2       11.92        9.21      2.04 o 
  -2  11   2        0.01        0.11      1.69 o 
  -1  11   2        3.80        0.49      1.61 o 
   0  11   2        2.42        6.82      2.29 o 
   1  11   2        2.03        3.86      2.03 o 
   2  11   2        5.48        6.35      3.20 o 
  -9   1   3        1.01       -0.18      1.32 o 
  -8   1   3       11.13       11.77      1.72 o 
  -7   1   3        2.98        1.96      0.74 o 
  -6   1   3        0.75        1.55      0.81 o 
  -5   1   3       17.07       18.70      1.10 o 
  -4   1   3       50.94       59.36      2.04 o 
  -3   1   3       72.69       80.26      2.09 o 
  -2   1   3      529.65      529.73      9.49 o 
  -1   1   3      111.42      110.02      2.43 o 
   0   1   3      102.35       94.92      3.69 o 
   1   1   3      371.87      399.99      5.88 o 
   2   1   3      158.95      166.61      3.25 o 
   3   1   3        0.01        0.12      0.31 o 
   4   1   3       16.48       18.35      0.82 o 
   5   1   3       55.52       58.19      2.10 o 
   6   1   3       22.92       24.50      1.59 o 
   7   1   3       87.94       87.36      5.91 o 
   8   1   3        0.87        0.81      1.10 o 
  -8   2   3       22.08       22.57      2.49 o 
  -7   2   3        5.52        6.49      1.08 o 
  -6   2   3      138.27      131.82      5.37 o 
  -5   2   3      117.92      124.46      5.39 o 
  -4   2   3       19.10       18.74      0.95 o 
  -3   2   3      253.52      268.72      7.67 o 
  -2   2   3       30.86       25.91      1.53 o 
  -1   2   3       85.15       80.72      1.53 o 
   0   2   3      172.57      174.93      5.03 o 
   1   2   3      121.16      123.01      4.23 o 
   2   2   3      288.59      316.74      6.16 o 
   3   2   3       24.30       25.30      0.83 o 
   4   2   3      118.34      120.12      3.25 o 
   5   2   3       99.18       96.66      3.41 o 
   6   2   3       13.80       16.30      1.16 o 
   7   2   3       28.67       27.65      2.09 o 
   8   2   3        1.24       96.08     62.80 o 
  -8   3   3        1.09        0.48      1.21 o 
  -7   3   3        0.58        0.94      0.90 o 
  -6   3   3       23.85       22.57      2.12 o 
  -5   3   3       26.55       24.13      1.29 o 
  -4   3   3       79.12       82.88      2.61 o 
  -3   3   3      211.46      242.81      8.66 o 
  -2   3   3       96.92       93.21      3.05 o 
  -1   3   3       29.47       34.25      2.13 o 
   0   3   3      374.47      371.93      6.99 o 
   1   3   3      509.19      505.16     11.49 o 
   2   3   3      220.22      227.94      5.50 o 
   3   3   3        6.88        4.43      0.49 o 
   4   3   3       10.85       12.48      0.87 o 
   5   3   3      276.87      256.42     10.42 o 
   6   3   3        5.16        3.91      0.87 o 
   7   3   3        0.15       -0.42      0.79 o 
   8   3   3        1.12       -0.21      1.72 o 
  -8   4   3       10.42       11.58      2.15 o 
  -7   4   3        5.48       10.00      1.82 o 
  -6   4   3      108.80      110.67      6.44 o 
  -5   4   3       56.59       53.19      3.42 o 
  -4   4   3        2.54        2.62      0.94 o 
  -3   4   3       20.99       32.77      2.26 o 
  -2   4   3       33.00       35.58      1.64 o 
  -1   4   3       88.02       87.99      4.11 o 
   0   4   3      231.98      252.68      5.51 o 
   1   4   3      294.97      301.57      6.81 o 
   2   4   3      470.74      477.04     11.71 o 
   3   4   3      257.82      272.71      7.07 o 
   4   4   3      151.80      151.96      4.48 o 
   5   4   3       16.96       14.68      1.06 o 
   6   4   3        9.50        9.28      1.61 o 
   7   4   3        2.47        1.39      1.01 o 
   8   4   3        2.75        1.56      4.16 o 
  -8   5   3        2.62        2.32      1.66 o 
  -7   5   3        2.40        0.26      1.32 o 
  -6   5   3        2.11        3.40      1.35 o 
  -5   5   3        2.86        2.06      1.41 o 
  -4   5   3        1.20        3.20      1.26 o 
  -3   5   3        0.20       -0.53      0.69 o 
  -2   5   3        6.09        6.31      0.60 o 
  -1   5   3       76.48       77.48      2.02 o 
   0   5   3       65.67       64.42      1.79 o 
   1   5   3      114.24      115.17      5.40 o 
   2   5   3        0.15        1.84      0.68 o 
   3   5   3      203.51      194.14      5.49 o 
   4   5   3        0.01        0.45      0.77 o 
   5   5   3       28.00       25.09      2.27 o 
   6   5   3        0.16        0.53      0.76 o 
   7   5   3        0.11       -0.73      1.81 o 
  -7   6   3        3.35        4.72      1.83 o 
  -6   6   3        1.76        2.54      1.38 o 
  -5   6   3        1.72        1.73      1.34 o 
  -4   6   3       17.22       16.58      1.76 o 
  -3   6   3        5.03        6.52      1.11 o 
  -2   6   3        4.47        5.53      0.79 o 
  -1   6   3       35.43       39.77      2.48 o 
   0   6   3       11.13        8.23      0.89 o 
   1   6   3       24.04       26.76      1.26 o 
   2   6   3       28.38       28.82      1.60 o 
   3   6   3       23.98       23.56      1.25 o 
   4   6   3       62.69       63.24      2.80 o 
   5   6   3       25.16       22.78      1.47 o 
   6   6   3        9.11        7.04      1.42 o 
   7   6   3        0.15        0.06      2.36 o 
  -7   7   3        0.87        0.56      1.46 o 
  -6   7   3        0.62        0.99      1.38 o 
  -5   7   3        8.39        6.68      1.62 o 
  -4   7   3        9.36        9.50      1.52 o 
  -3   7   3       16.38       17.35      1.81 o 
  -2   7   3        3.61        3.93      1.38 o 
  -1   7   3      172.79      169.76      7.95 o 
   0   7   3       54.52       52.88      2.73 o 
   1   7   3        1.56        3.53      1.00 o 
   2   7   3        6.99        5.74      0.76 o 
   3   7   3      401.14      402.27     15.43 o 
   4   7   3        6.54        6.21      1.16 o 
   5   7   3        5.09       10.08      1.82 o 
   6   7   3        0.20        0.76      1.47 o 
  -6   8   3        2.58        3.45      1.78 o 
  -5   8   3        1.00        1.02      1.92 o 
  -4   8   3        5.54        5.26      1.74 o 
  -3   8   3        4.85        6.15      1.46 o 
  -2   8   3        0.01        0.28      0.86 o 
  -1   8   3        0.79        1.14      0.81 o 
   0   8   3        4.93        5.92      0.73 o 
   1   8   3        1.15        1.16      0.88 o 
   2   8   3        2.94        5.07      1.47 o 
   3   8   3        1.57        3.33      1.49 o 
   4   8   3        3.57        5.68      1.60 o 
   5   8   3        4.06        3.33      1.44 o 
   6   8   3        0.81        2.75      1.88 o 
  -5   9   3        0.46       -0.18      1.24 o 
  -4   9   3       11.30       11.36      1.97 o 
  -3   9   3        7.92       10.33      2.30 o 
  -2   9   3        3.12        6.29      1.50 o 
  -1   9   3        8.61        7.45      1.26 o 
   0   9   3        3.73        4.91      1.12 o 
   1   9   3       38.13       36.81      2.18 o 
   2   9   3        4.84        4.92      1.21 o 
   3   9   3       50.78       49.18      3.91 o 
   4   9   3       10.08       12.45      1.96 o 
   5   9   3        0.00        0.43      1.22 o 
  -4  10   3        0.00        3.45      1.64 o 
  -3  10   3        8.20        6.93      1.80 o 
  -2  10   3        1.57        2.30      1.42 o 
  -1  10   3        0.07       -1.13      1.27 o 
   0  10   3        7.90        6.69      1.60 o 
   1  10   3        4.07        3.87      1.65 o 
   2  10   3        1.20        1.72      1.79 o 
   3  10   3        0.61        0.06      1.16 o 
   4  10   3        2.05        1.27      1.35 o 
  -2  11   3        1.37        0.16      1.67 o 
  -1  11   3        0.44       -1.29      1.75 o 
   0  11   3        0.02       -0.79      1.59 o 
   1  11   3       32.20       27.34      4.71 o 
   2  11   3        3.81        2.29      2.10 o 
  -9   0   4        0.30        0.97      2.78 o 
  -8   0   4        0.11        0.04      1.53 o 
  -7   0   4      106.50       98.49     11.62 o 
  -6   0   4       46.78       47.94      3.11 o 
  -5   0   4      251.47      275.18     11.87 o 
  -4   0   4      235.13      269.89     12.65 o 
  -3   0   4      116.39      137.47      7.38 o 
  -2   0   4      113.08      117.94      3.34 o 
  -1   0   4      291.37      326.37      9.00 o 
   0   0   4      217.62      190.56      4.05 o 
   1   0   4     1833.24     1674.93     88.54 o 
   2   0   4       99.49      110.16      4.46 o 
   3   0   4      762.35      780.82     28.06 o 
   4   0   4       69.40       66.93      2.87 o 
   5   0   4      148.29      156.76      8.55 o 
   6   0   4      301.09      311.60     18.23 o 
   7   0   4        0.09       -0.72      1.73 o 
   8   0   4        4.06        6.28      4.65 o 
  -8   1   4        0.20        0.35      0.91 o 
  -7   1   4        6.14        5.82      1.14 o 
  -6   1   4        8.23        8.22      0.86 o 
  -5   1   4       24.12       25.25      1.48 o 
  -4   1   4      190.20      215.29      6.70 o 
  -3   1   4      317.38      332.08      9.22 o 
  -2   1   4      894.15     1008.97     46.08 o 
  -1   1   4     1365.71     1374.68     24.93 o 
   0   1   4     1106.79      991.36     16.62 o 
   1   1   4        1.89        1.49      0.37 o 
   2   1   4      159.71      153.95      2.76 o 
   3   1   4       81.75       85.50      1.96 o 
   4   1   4        0.92        2.30      0.64 o 
   5   1   4        6.32        6.63      0.71 o 
   6   1   4       22.34       22.84      1.46 o 
   7   1   4        0.00        1.20      1.18 o 
   8   1   4       13.06       14.35      2.18 o 
  -8   2   4        0.01       -0.21      1.06 o 
  -7   2   4       37.21       34.78      2.41 o 
  -6   2   4       25.21       28.32      2.45 o 
  -5   2   4       84.76       83.75      3.51 o 
  -4   2   4       56.08       59.80      2.44 o 
  -3   2   4        3.66        7.97      0.48 o 
  -2   2   4       52.50       40.91      1.20 o 
  -1   2   4      157.67      148.49      2.89 o 
   0   2   4      542.79      501.56     15.65 o 
   1   2   4       39.12       46.09      1.72 o 
   2   2   4      326.04      351.49      7.09 o 
   3   2   4       18.43       16.85      0.64 o 
   4   2   4      125.44      125.63      5.15 o 
   5   2   4       12.03       12.97      1.08 o 
   6   2   4       75.78       65.35      2.67 o 
   7   2   4        2.47        1.79      1.18 o 
   8   2   4        3.68        4.54      1.81 o 
  -8   3   4        1.77        2.10      1.48 o 
  -7   3   4        0.71        3.67      1.96 o 
  -6   3   4        2.16        4.42      0.93 o 
  -5   3   4       76.76       62.54      3.91 o 
  -4   3   4       22.38       23.43      1.78 o 
  -3   3   4      253.31      269.76      9.57 o 
  -2   3   4      325.30      369.54     14.06 o 
  -1   3   4        0.30        0.26      0.18 o 
   0   3   4       87.30       98.84      2.09 o 
   1   3   4       21.63       25.74      0.88 o 
   2   3   4        6.38        5.17      0.44 o 
   3   3   4       93.51      100.19      2.63 o 
   4   3   4       72.26       68.47      2.17 o 
   5   3   4        8.49        9.09      0.82 o 
   6   3   4        1.09        1.65      0.65 o 
   7   3   4        6.70        7.52      1.71 o 
   8   3   4        7.90       10.96      4.72 o 
  -8   4   4        1.40        1.61      1.43 o 
  -7   4   4        7.87       12.86      2.63 o 
  -6   4   4        5.35        9.65      1.76 o 
  -5   4   4       82.23       87.59      4.92 o 
  -4   4   4       87.69       88.51      4.31 o 
  -3   4   4       27.86       28.47      1.65 o 
  -2   4   4       17.63       18.65      0.87 o 
  -1   4   4       10.71       11.18      0.88 o 
   0   4   4      335.13      344.61      7.76 o 
   1   4   4       29.52       25.48      0.92 o 
   2   4   4        9.11       12.47      0.68 o 
   3   4   4       30.80       34.89      1.43 o 
   4   4   4      126.37      118.34      4.07 o 
   5   4   4       50.96       54.47      2.54 o 
   6   4   4        2.19        0.92      0.61 o 
   7   4   4       13.01       14.26      2.56 o 
  -8   5   4        2.60        3.13      1.93 o 
  -7   5   4        0.12        0.96      1.39 o 
  -6   5   4        8.87       11.39      1.89 o 
  -5   5   4       23.03       22.18      2.20 o 
  -4   5   4        0.01        2.41      2.86 o 
  -3   5   4       44.24       51.40      3.10 o 
  -2   5   4      111.75      110.15      3.39 o 
  -1   5   4       53.42       47.81      1.56 o 
   0   5   4       58.14       54.57      2.06 o 
   1   5   4      105.38      107.21      2.98 o 
   2   5   4        9.54        8.91      0.73 o 
   3   5   4        0.07        1.31      0.59 o 
   4   5   4      122.87      122.38      4.03 o 
   5   5   4        0.33        0.25      0.53 o 
   6   5   4       13.21       13.16      1.53 o 
   7   5   4        3.98        8.71      2.94 o 
  -7   6   4        3.56        2.33      1.68 o 
  -6   6   4        0.71        0.66      1.42 o 
  -5   6   4       66.91       68.69      4.54 o 
  -4   6   4       51.85       49.13      3.29 o 
  -3   6   4        0.19       -0.76      0.80 o 
  -2   6   4       16.73       16.51      1.06 o 
  -1   6   4        5.68        5.83      0.78 o 
   0   6   4       98.00      107.43      4.02 o 
   1   6   4       56.37       58.89      4.29 o 
   2   6   4       67.56       68.93      2.46 o 
   3   6   4        1.77        2.60      0.66 o 
   4   6   4       25.69       23.58      1.34 o 
   5   6   4        2.11        1.69      0.71 o 
   6   6   4        0.25        3.58      2.64 o 
   7   6   4        0.08       -0.54      1.72 o 
  -7   7   4        1.30        1.62      1.77 o 
  -6   7   4        0.02        1.00      1.42 o 
  -5   7   4        1.04        0.64      1.23 o 
  -4   7   4        9.66        9.38      1.55 o 
  -3   7   4       14.44       13.43      1.56 o 
  -2   7   4        5.45        8.92      1.29 o 
  -1   7   4        8.41        7.35      1.10 o 
   0   7   4        0.90        1.99      0.54 o 
   1   7   4        2.33        2.17      0.92 o 
   2   7   4        9.30        9.72      0.95 o 
   3   7   4        9.14       10.83      1.41 o 
   4   7   4        1.54        1.29      0.68 o 
   5   7   4        1.56        0.42      0.97 o 
   6   7   4        2.61        0.97      1.38 o 
  -6   8   4        0.78       -0.17      1.40 o 
  -5   8   4        2.34        2.11      1.43 o 
  -4   8   4        3.53        1.69      1.98 o 
  -3   8   4       11.05       15.13      1.92 o 
  -2   8   4        2.79        4.06      1.19 o 
  -1   8   4        9.83        8.92      1.12 o 
   0   8   4       18.24       20.40      1.74 o 
   1   8   4       15.31       14.61      2.21 o 
   2   8   4       46.12       46.14      2.34 o 
   3   8   4        5.63        6.47      1.15 o 
   4   8   4       11.11        8.39      1.62 o 
   5   8   4        4.20        0.54      1.13 o 
  -5   9   4        4.09        5.90      2.00 o 
  -4   9   4        3.83        4.80      1.81 o 
  -3   9   4        2.49        3.82      1.56 o 
  -2   9   4        9.08        8.23      1.70 o 
  -1   9   4       15.62       15.51      1.88 o 
   0   9   4       10.05        7.33      1.18 o 
   1   9   4        0.34        1.49      0.89 o 
   2   9   4       16.34       16.18      1.79 o 
   3   9   4        4.99        4.75      1.39 o 
   4   9   4       17.45       14.48      2.05 o 
   5   9   4        0.23        2.48      2.22 o 
  -4  10   4        0.03        1.69      1.50 o 
  -3  10   4        3.00        2.67      1.65 o 
  -2  10   4        0.56        0.14      1.21 o 
  -1  10   4        6.85        8.59      1.74 o 
   0  10   4       10.08        9.12      1.88 o 
   1  10   4        2.42        2.70      1.49 o 
   2  10   4        7.62        5.07      1.98 o 
   3  10   4        0.07       -1.80      1.84 o 
  -2  11   4       15.77       13.67      3.18 o 
  -1  11   4        0.49        2.20      2.60 o 
   0  11   4        2.34        0.43      1.55 o 
   1  11   4        8.24       12.56      3.43 o 
  -8   1   5        2.18        0.82      1.08 o 
  -7   1   5        0.49       -0.21      0.77 o 
  -6   1   5       22.28       18.45      1.28 o 
  -5   1   5       12.71       13.27      0.94 o 
  -4   1   5       75.41       71.64      3.00 o 
  -3   1   5       11.92       10.46      0.83 o 
  -2   1   5       90.79      115.72      3.32 o 
  -1   1   5       23.58       21.12      2.27 o 
   0   1   5      498.38      481.14      8.55 o 
   1   1   5      163.27      124.07      1.88 o 
   2   1   5        4.96        5.65      0.34 o 
   3   1   5      323.91      345.46      6.85 o 
   4   1   5       70.09       70.41      2.39 o 
   5   1   5      130.47      121.23      6.68 o 
   6   1   5        5.31        6.45      1.35 o 
   7   1   5       33.88       32.07      2.73 o 
   8   1   5        0.15       -0.10      1.11 o 
  -8   2   5        5.14        5.54      2.60 o 
  -7   2   5        9.24        8.84      1.51 o 
  -6   2   5       69.28       76.32      4.50 o 
  -5   2   5      120.12      124.85      4.63 o 
  -4   2   5      242.46      232.80     11.76 o 
  -3   2   5      424.03      449.59      8.62 o 
  -2   2   5        0.05        0.29      0.35 o 
  -1   2   5        0.36        1.63      0.24 o 
   0   2   5       35.89       41.94      1.24 o 
   1   2   5      717.23      811.80     16.51 o 
   2   2   5      321.93      375.08      8.49 o 
   3   2   5        9.18        8.11      0.53 o 
   4   2   5      109.89      109.13      4.28 o 
   5   2   5       15.67       17.23      2.47 o 
   6   2   5       45.84       45.63      2.92 o 
   7   2   5       28.70       29.93      2.72 o 
   8   2   5        0.19        1.31      1.34 o 
  -8   3   5        1.26        1.07      1.78 o 
  -7   3   5       15.65       19.03      2.36 o 
  -6   3   5       12.04        8.60      1.12 o 
  -5   3   5        0.22       -0.17      0.46 o 
  -4   3   5        6.42        5.52      0.63 o 
  -3   3   5        1.63        4.60      0.37 o 
  -2   3   5      366.82      370.15      8.25 o 
  -1   3   5      471.79      468.25      9.12 o 
   0   3   5      139.15      145.76      8.44 o 
   1   3   5      397.37      436.37     11.05 o 
   2   3   5        2.54        0.55      0.49 o 
   3   3   5        8.44       10.08      0.98 o 
   4   3   5       11.40        7.58      0.65 o 
   5   3   5      106.24       98.92      3.33 o 
   6   3   5        1.64        3.51      1.28 o 
   7   3   5        3.21        3.16      1.51 o 
   8   3   5        0.39       -0.64      2.15 o 
  -8   4   5        0.01       -0.56      1.38 o 
  -7   4   5        0.01       -0.31      1.53 o 
  -6   4   5       14.23       12.62      1.99 o 
  -5   4   5       17.80       15.56      1.88 o 
  -4   4   5       71.20       74.05      3.78 o 
  -3   4   5      100.73       95.71      4.02 o 
  -2   4   5       41.63       38.96      2.16 o 
  -1   4   5        4.12        3.83      0.44 o 
   0   4   5       70.97       73.99      4.34 o 
   1   4   5      429.21      483.23     12.07 o 
   2   4   5        0.73       -0.09      0.35 o 
   3   4   5        7.05        7.48      0.65 o 
   4   4   5       42.23       36.25      1.73 o 
   5   4   5       11.20       10.45      1.11 o 
   6   4   5        3.77        5.33      1.12 o 
   7   4   5       13.84       13.41      3.75 o 
  -8   5   5        6.96        9.02      2.41 o 
  -7   5   5        1.73        3.20      1.64 o 
  -6   5   5        1.32        1.21      1.22 o 
  -5   5   5        8.55        8.82      1.55 o 
  -4   5   5       24.45       21.79      2.00 o 
  -3   5   5        0.13        1.04      1.34 o 
  -2   5   5        0.03       -0.39      0.42 o 
  -1   5   5       36.47       41.50      2.15 o 
   0   5   5        6.50       10.62      0.77 o 
   1   5   5        3.27        4.56      0.57 o 
   2   5   5       51.97       57.43      2.11 o 
   3   5   5       67.83       75.27      2.68 o 
   4   5   5        2.39        3.14      0.78 o 
   5   5   5        6.79        7.80      1.08 o 
   6   5   5        0.02        0.23      0.89 o 
   7   5   5        1.52        3.54      2.29 o 
  -7   6   5        0.46        2.58      1.68 o 
  -6   6   5        0.08        1.20      1.24 o 
  -5   6   5        0.02        1.46      1.23 o 
  -4   6   5        0.00        0.08      0.87 o 
  -3   6   5        8.79        6.54      1.15 o 
  -2   6   5       30.06       30.20      2.07 o 
  -1   6   5        0.02        1.29      0.87 o 
   0   6   5        5.31        5.94      0.64 o 
   1   6   5        7.55        6.82      0.84 o 
   2   6   5       38.67       36.61      1.88 o 
   3   6   5      106.36      115.60      4.20 o 
   4   6   5        2.04        2.58      0.68 o 
   5   6   5       18.95       17.76      1.42 o 
   6   6   5        0.97       -1.64      1.91 o 
   7   6   5        0.26        0.76      1.87 o 
  -7   7   5        0.69        0.36      1.46 o 
  -6   7   5        0.31        0.76      1.39 o 
  -5   7   5        8.49       10.71      1.95 o 
  -4   7   5       80.94       83.60      5.27 o 
  -3   7   5        6.40        7.04      1.39 o 
  -2   7   5       19.18       18.45      1.79 o 
  -1   7   5       54.48       47.01      2.42 o 
   0   7   5       55.01       48.74      2.40 o 
   1   7   5        5.44        7.47      1.40 o 
   2   7   5        0.01       -0.57      0.57 o 
   3   7   5       13.62       13.05      1.28 o 
   4   7   5        0.08       -0.11      0.68 o 
   5   7   5        0.23        2.90      1.38 o 
   6   7   5        2.00        3.66      2.29 o 
  -6   8   5        7.48       12.43      2.42 o 
  -5   8   5        3.42        4.32      1.68 o 
  -4   8   5        9.47        7.73      1.83 o 
  -3   8   5       22.41       20.30      2.15 o 
  -2   8   5        0.59       -1.15      1.17 o 
  -1   8   5        3.04        3.25      0.97 o 
   0   8   5        9.18       10.47      1.34 o 
   1   8   5        1.47        3.09      0.74 o 
   2   8   5        0.14        0.91      0.71 o 
   3   8   5        0.45        0.13      0.69 o 
   4   8   5        1.13        1.20      1.06 o 
   5   8   5        0.46        0.76      1.87 o 
  -5   9   5        0.31        2.65      1.67 o 
  -4   9   5       17.61       14.95      2.46 o 
  -3   9   5       14.65       13.85      2.10 o 
  -2   9   5       34.45       35.00      3.02 o 
  -1   9   5       33.34       32.46      3.04 o 
   0   9   5        2.85        2.09      1.25 o 
   1   9   5        0.03       -0.20      1.03 o 
   2   9   5       17.16       17.68      1.80 o 
   3   9   5        3.41        3.20      1.29 o 
   4   9   5        3.09        2.84      1.32 o 
  -4  10   5        0.05        2.72      2.91 o 
  -3  10   5        3.24        1.37      1.57 o 
  -2  10   5       11.72       12.51      2.18 o 
  -1  10   5        0.54        0.63      1.17 o 
   0  10   5        0.04        0.06      0.97 o 
   1  10   5        2.77        3.42      1.55 o 
   2  10   5        1.87        1.36      1.46 o 
   3  10   5        0.20        0.05      1.66 o 
  -2  11   5        0.01        4.90      3.08 o 
  -1  11   5        1.12        4.60      2.59 o 
   0  11   5        0.81        0.61      1.67 o 
   1  11   5        6.57        5.78      2.59 o 
  -8   0   6        1.04       -1.39      2.29 o 
  -7   0   6       13.24       12.85      2.23 o 
  -6   0   6      156.03      155.04      7.92 o 
  -5   0   6       17.11       20.87      1.73 o 
  -4   0   6      531.95      570.40     22.41 o 
  -3   0   6      496.02      546.61     36.10 o 
  -2   0   6     2312.32     3077.80    208.02 o 
  -1   0   6     1088.21     1236.95     39.78 o 
   0   0   6      171.62      205.82      8.73 o 
   1   0   6      521.25      574.81     12.00 o 
   2   0   6     1503.43     1445.75     77.37 o 
   3   0   6       45.68       59.30      3.48 o 
   4   0   6        5.25        7.85      1.50 o 
   5   0   6        3.85        8.82      2.01 o 
   6   0   6       58.98       67.91      6.52 o 
   7   0   6        6.83        6.19      2.27 o 
   8   0   6        0.80        2.01      1.96 o 
  -8   1   6        0.46        1.43      1.07 o 
  -7   1   6        1.69        1.91      0.85 o 
  -6   1   6       14.26       15.25      1.25 o 
  -5   1   6       27.79       24.64      1.29 o 
  -4   1   6      136.12      128.35      4.81 o 
  -3   1   6      305.62      369.97     19.73 o 
  -2   1   6      299.53      302.31      8.40 o 
  -1   1   6       95.30       96.90      2.54 o 
   0   1   6       48.63       54.69      1.54 o 
   1   1   6       23.22       19.72      0.55 o 
   2   1   6       57.95       56.76      1.57 o 
   3   1   6        0.40        0.41      0.65 o 
   4   1   6        7.85        9.47      0.98 o 
   5   1   6        0.00        0.35      1.06 o 
   6   1   6        2.35        3.58      1.26 o 
   7   1   6        0.03        1.23      1.10 o 
   8   1   6        0.09        3.25      2.10 o 
  -8   2   6        2.06        2.61      1.39 o 
  -7   2   6        1.32        2.52      0.93 o 
  -6   2   6        1.68        1.50      0.86 o 
  -5   2   6       42.36       42.62      2.08 o 
  -4   2   6        5.62        7.03      0.78 o 
  -3   2   6       18.61       18.36      0.65 o 
  -2   2   6      122.59      137.44      2.92 o 
  -1   2   6      198.03      229.37      9.59 o 
   0   2   6        5.75        4.94      0.38 o 
   1   2   6       10.56       10.40      0.63 o 
   2   2   6      137.39      185.82      3.92 o 
   3   2   6        1.50        3.80      0.65 o 
   4   2   6       38.34       37.27      2.53 o 
   5   2   6       32.45       31.08      2.07 o 
   6   2   6       40.37       34.40      2.57 o 
   7   2   6        5.66        4.35      1.74 o 
   8   2   6        0.07        0.10      1.42 o 
  -8   3   6        2.30        2.44      1.63 o 
  -7   3   6        2.35        4.21      1.52 o 
  -6   3   6        2.32        3.12      1.20 o 
  -5   3   6        0.00        0.68      0.46 o 
  -4   3   6        7.14        7.47      0.82 o 
  -3   3   6       30.06       29.88      1.09 o 
  -2   3   6       56.40       51.91      1.51 o 
  -1   3   6       88.11       86.18      1.97 o 
   0   3   6        1.32        1.03      0.30 o 
   1   3   6      496.00      570.28     13.70 o 
   2   3   6      121.21      135.80      3.38 o 
   3   3   6        4.67        5.92      0.69 o 
   4   3   6        3.75        5.01      0.58 o 
   5   3   6        2.34       -0.18      0.82 o 
   6   3   6        7.05        7.62      1.41 o 
   7   3   6        0.00       -0.83      1.07 o 
  -8   4   6        0.05        2.38      1.88 o 
  -7   4   6       16.53       15.46      2.33 o 
  -6   4   6        0.02        0.34      1.34 o 
  -5   4   6       10.31       13.14      1.80 o 
  -4   4   6       88.74       90.34      4.46 o 
  -3   4   6       14.78       14.19      1.27 o 
  -2   4   6       77.06       58.25      4.20 o 
  -1   4   6        3.43        4.64      0.49 o 
   0   4   6        1.59        0.48      0.86 o 
   1   4   6        0.57        1.43      0.42 o 
   2   4   6       36.76       38.35      1.47 o 
   3   4   6        4.30        5.04      0.61 o 
   4   4   6      144.99      137.86      4.38 o 
   5   4   6        2.16        3.04      0.83 o 
   6   4   6        0.39        0.96      1.10 o 
   7   4   6        0.82        4.17      5.76 o 
  -8   5   6        1.87        5.83      3.89 o 
  -7   5   6       10.21       15.06      2.43 o 
  -6   5   6        6.10        9.08      1.89 o 
  -5   5   6       11.69        9.24      2.18 o 
  -4   5   6        2.93        2.16      1.04 o 
  -3   5   6      188.10      190.65      8.17 o 
  -2   5   6       77.85       74.27      2.96 o 
  -1   5   6      171.29      160.72      6.15 o 
   0   5   6      242.01      264.58     11.16 o 
   1   5   6       16.11       15.70      0.99 o 
   2   5   6        4.61        6.43      0.68 o 
   3   5   6       16.70       16.43      1.19 o 
   4   5   6        0.26        0.37      0.54 o 
   5   5   6        5.26        7.77      1.26 o 
   6   5   6        6.01        3.69      1.25 o 
   7   5   6        6.04       11.94      5.00 o 
  -7   6   6        2.67        7.91      3.41 o 
  -6   6   6        1.68        2.09      1.38 o 
  -5   6   6       41.47       42.20      3.57 o 
  -4   6   6       50.32       43.29      3.28 o 
  -3   6   6        0.12        2.98      1.02 o 
  -2   6   6       15.07       13.54      1.54 o 
  -1   6   6       22.01       18.80      1.27 o 
   0   6   6        3.96        6.40      1.02 o 
   1   6   6        0.68        0.64      0.59 o 
   2   6   6       17.56       19.38      1.14 o 
   3   6   6       10.80       11.64      1.10 o 
   4   6   6        7.92        5.02      0.81 o 
   5   6   6        6.65        7.73      1.22 o 
   6   6   6        2.84        0.62      2.15 o 
  -6   7   6        1.24        2.86      2.33 o 
  -5   7   6        2.64        4.35      1.52 o 
  -4   7   6        2.56        2.06      1.15 o 
  -3   7   6        7.68        9.70      1.45 o 
  -2   7   6        9.24       11.70      1.52 o 
  -1   7   6       59.47       58.37      3.00 o 
   0   7   6       28.94       29.44      2.13 o 
   1   7   6        7.04        9.16      0.88 o 
   2   7   6        0.20       -0.02      0.68 o 
   3   7   6        6.43        7.37      0.97 o 
   4   7   6        0.11        0.77      1.07 o 
   5   7   6        0.00       -0.33      1.14 o 
   6   7   6        0.48       -0.80      2.01 o 
  -6   8   6        0.03        0.46      1.49 o 
  -5   8   6       10.14       12.61      2.28 o 
  -4   8   6        2.87        4.54      2.24 o 
  -3   8   6        2.12        3.39      1.19 o 
  -2   8   6        1.69        2.79      1.12 o 
  -1   8   6       25.00       27.64      2.07 o 
   0   8   6        6.27        8.46      1.18 o 
   1   8   6        0.04        0.45      0.64 o 
   2   8   6        1.21        1.21      0.85 o 
   3   8   6        0.00       -0.24      0.65 o 
   4   8   6        0.35        1.05      0.90 o 
   5   8   6        0.71        4.37      4.09 o 
  -5   9   6       10.12        9.91      2.56 o 
  -4   9   6        0.08        0.06      2.43 o 
  -3   9   6       23.67       27.52      2.84 o 
  -2   9   6       14.23       19.22      2.31 o 
  -1   9   6        2.57        2.46      1.35 o 
   0   9   6       14.61       16.05      2.46 o 
   1   9   6        1.34        1.00      0.85 o 
   2   9   6        2.12        1.34      0.89 o 
   3   9   6        0.54        0.05      1.10 o 
   4   9   6        0.11        1.60      2.18 o 
  -4  10   6        0.01       -0.02      1.91 o 
  -3  10   6        3.78        1.27      1.44 o 
  -2  10   6        5.40        7.68      1.98 o 
  -1  10   6        4.11        3.64      1.51 o 
   0  10   6        0.98        0.42      1.08 o 
   1  10   6        0.86        0.75      1.37 o 
   2  10   6        0.02        0.79      1.43 o 
   3  10   6        1.00        1.17      1.70 o 
  -1  11   6        1.50        3.82      2.98 o 
   0  11   6        5.18        3.52      2.30 o 
  -8   1   7        0.51        0.79      1.37 o 
  -7   1   7        5.39        5.39      1.36 o 
  -6   1   7       33.10       37.80      2.27 o 
  -5   1   7       21.73       19.50      1.28 o 
  -4   1   7       41.62       38.62      2.72 o 
  -3   1   7       23.39       20.88      1.08 o 
  -2   1   7      543.48      651.16     39.18 o 
  -1   1   7      460.93      567.80     12.61 o 
   0   1   7       78.86       82.32      1.85 o 
   1   1   7       17.77       18.87      0.55 o 
   2   1   7      223.91      193.77      6.68 o 
   3   1   7      143.05      154.92      6.68 o 
   4   1   7        4.13        3.94      1.23 o 
   5   1   7        7.24        7.11      1.19 o 
   6   1   7        0.65        3.68      1.24 o 
   7   1   7        0.03        1.07      1.26 o 
  -8   2   7        2.59        4.21      4.26 o 
  -7   2   7        4.09        4.52      1.51 o 
  -6   2   7       62.23       65.96      3.62 o 
  -5   2   7       98.69       96.37      3.83 o 
  -4   2   7        9.48        8.11      0.80 o 
  -3   2   7      517.27      530.54     12.50 o 
  -2   2   7        9.31       13.48      0.64 o 
  -1   2   7      761.59      790.65     20.76 o 
   0   2   7      450.91      452.74     11.12 o 
   1   2   7      167.32      187.07      5.52 o 
   2   2   7       59.83       62.74      1.48 o 
   3   2   7      272.79      284.83      7.97 o 
   4   2   7       25.40       23.33      1.85 o 
   5   2   7       22.36       24.97      2.42 o 
   6   2   7        7.60        8.54      1.56 o 
   7   2   7       10.15       10.90      2.13 o 
  -8   3   7        0.19        1.65      1.85 o 
  -7   3   7        4.58        7.22      1.80 o 
  -6   3   7       28.48       32.09      2.87 o 
  -5   3   7        0.00        0.41      0.55 o 
  -4   3   7       48.94       46.29      1.83 o 
  -3   3   7       28.36       26.61      1.59 o 
  -2   3   7      124.45      137.30      3.73 o 
  -1   3   7       67.43       85.99      4.45 o 
   0   3   7       20.43       19.35      0.89 o 
   1   3   7        4.04        4.89      0.50 o 
   2   3   7       72.86       72.96      3.27 o 
   3   3   7       56.70       59.92      3.29 o 
   4   3   7        3.54        4.07      1.31 o 
   5   3   7        0.97        0.98      0.88 o 
   6   3   7        0.37        1.19      1.07 o 
   7   3   7        6.37        6.89      2.52 o 
  -8   4   7        1.02        0.03      1.42 o 
  -7   4   7        2.38        3.25      1.89 o 
  -6   4   7        6.17       10.33      1.90 o 
  -5   4   7       34.14       39.61      3.35 o 
  -4   4   7        3.19        6.45      1.32 o 
  -3   4   7       14.87       14.11      1.34 o 
  -2   4   7        8.63        8.15      0.76 o 
  -1   4   7        7.09        9.44      0.91 o 
   0   4   7      216.86      217.67      7.25 o 
   1   4   7       87.08      109.12      3.52 o 
   2   4   7        0.16        1.66      0.90 o 
   3   4   7       17.05       19.62      1.30 o 
   4   4   7        1.04        2.48      0.76 o 
   5   4   7        7.58       12.41      1.52 o 
   6   4   7        5.54        7.99      1.51 o 
   7   4   7        0.90        2.09      1.65 o 
  -7   5   7        1.24        0.23      1.38 o 
  -6   5   7        8.02        6.41      1.78 o 
  -5   5   7        0.17       -0.33      1.17 o 
  -4   5   7       36.43       38.24      2.70 o 
  -3   5   7       10.77       10.40      1.30 o 
  -2   5   7       41.97       38.32      2.16 o 
  -1   5   7       67.54       68.22      2.33 o 
   0   5   7      198.85      201.66      5.57 o 
   1   5   7       48.32       54.42      1.99 o 
   2   5   7      165.96      172.42      6.17 o 
   3   5   7       51.84       51.06      2.30 o 
   4   5   7       15.02       14.61      1.10 o 
   5   5   7       18.72       17.27      2.03 o 
   6   5   7        0.08        0.72      1.13 o 
   7   5   7        3.26        1.80      3.19 o 
  -7   6   7        2.18        5.51      2.12 o 
  -6   6   7        0.44        0.69      1.32 o 
  -5   6   7        0.07        1.29      1.23 o 
  -4   6   7       11.73       12.23      1.81 o 
  -3   6   7       17.49       16.82      1.83 o 
  -2   6   7        6.06        6.78      1.14 o 
  -1   6   7        9.08        8.03      1.53 o 
   0   6   7       25.26       27.38      1.40 o 
   1   6   7       43.29       41.24      1.84 o 
   2   6   7        0.79        0.32      0.67 o 
   3   6   7        0.66        0.60      0.67 o 
   4   6   7        0.04        0.88      0.71 o 
   5   6   7        5.47        6.02      1.49 o 
   6   6   7        0.15        3.33      3.05 o 
  -6   7   7        0.06       -0.38      1.41 o 
  -5   7   7        0.06       -1.33      1.33 o 
  -4   7   7       40.09       41.93      3.29 o 
  -3   7   7       46.03       45.36      3.28 o 
  -2   7   7       43.61       45.20      3.01 o 
  -1   7   7       71.61       65.36      3.11 o 
   0   7   7       45.36       44.76      3.38 o 
   1   7   7      117.06      123.64      5.27 o 
   2   7   7        5.57        6.41      1.01 o 
   3   7   7        0.19       -0.70      0.70 o 
   4   7   7       10.59       11.98      1.43 o 
   5   7   7        4.56        6.38      3.47 o 
  -6   8   7        0.04        3.73      2.35 o 
  -5   8   7        0.04       -1.61      1.61 o 
  -4   8   7        0.07        0.97      1.66 o 
  -3   8   7        7.23        4.70      1.36 o 
  -2   8   7        0.02       -0.01      1.30 o 
  -1   8   7        1.04        4.08      1.25 o 
   0   8   7        0.00        1.25      0.86 o 
   1   8   7        0.57        1.50      0.84 o 
   2   8   7        9.48       10.82      1.28 o 
   3   8   7       15.17       14.46      1.29 o 
   4   8   7        8.04        8.32      2.20 o 
   5   8   7        2.41        1.67      2.91 o 
  -5   9   7        0.82        1.26      1.60 o 
  -4   9   7        1.27        0.26      1.18 o 
  -3   9   7        3.80        3.17      1.47 o 
  -2   9   7        0.91        2.50      1.56 o 
  -1   9   7        0.15        0.26      1.06 o 
   0   9   7        4.39        5.93      1.28 o 
   1   9   7        9.23       11.09      1.46 o 
   2   9   7        0.12        0.47      1.07 o 
   3   9   7        0.53       10.11      6.38 o 
  -3  10   7        0.15        1.32      1.47 o 
  -2  10   7        0.99        1.96      1.45 o 
  -1  10   7        1.76        1.43      1.28 o 
   0  10   7        1.18        3.19      1.66 o 
   1  10   7        2.50        2.10      1.66 o 
   2  10   7        0.41        0.66      1.31 o 
  -8   0   8        0.58        0.69      1.80 o 
  -7   0   8       26.63       27.06      4.30 o 
  -6   0   8        9.89        9.14      1.48 o 
  -5   0   8      811.44      844.15     40.34 o 
  -4   0   8        7.93        8.36      1.17 o 
  -3   0   8       46.99       41.40      2.82 o 
  -2   0   8      399.07      442.68     19.62 o 
  -1   0   8      672.26      839.56     30.17 o 
   0   0   8        7.89        4.18      1.02 o 
   1   0   8      285.03      290.84     10.25 o 
   2   0   8      197.52      210.72     10.20 o 
   3   0   8       27.92       28.36      2.37 o 
   4   0   8      114.97      102.61      8.19 o 
   5   0   8       74.92       82.14      6.72 o 
   6   0   8       22.76       25.65      3.82 o 
   7   0   8       18.71       18.30      3.73 o 
  -8   1   8        0.12        1.36      1.63 o 
  -7   1   8        0.00        1.10      0.97 o 
  -6   1   8        1.16        1.80      0.85 o 
  -5   1   8       10.20       10.43      0.97 o 
  -4   1   8        0.01        0.83      0.49 o 
  -3   1   8       47.42       45.29      1.87 o 
  -2   1   8       11.02        9.30      0.62 o 
  -1   1   8       34.57       36.62      1.27 o 
   0   1   8       26.40       21.78      0.79 o 
   1   1   8       58.23       65.40      1.71 o 
   2   1   8        3.06        3.04      0.66 o 
   3   1   8       11.66       12.41      1.10 o 
   4   1   8        3.96        4.27      1.36 o 
   5   1   8        0.00        1.17      0.98 o 
   6   1   8        1.02       -0.41      1.31 o 
   7   1   8        0.48        1.84      1.31 o 
  -8   2   8        1.65        1.55      2.05 o 
  -7   2   8       14.33       11.44      1.90 o 
  -6   2   8       29.71       24.45      1.89 o 
  -5   2   8       36.69       36.88      1.98 o 
  -4   2   8       43.26       44.41      2.00 o 
  -3   2   8      295.57      303.64      7.99 o 
  -2   2   8      130.81      143.98      5.81 o 
  -1   2   8       65.99       72.79      2.17 o 
   0   2   8       63.52       66.38      1.72 o 
   1   2   8       63.42       62.85      2.04 o 
   2   2   8       47.33       48.13      2.23 o 
   3   2   8        0.01        1.59      0.96 o 
   4   2   8        0.65        1.26      1.86 o 
   5   2   8        0.13        0.96      1.60 o 
   6   2   8        0.76        2.05      1.21 o 
   7   2   8        0.01        1.23      1.25 o 
  -8   3   8        0.78       -0.02      1.55 o 
  -7   3   8        2.47        3.59      1.52 o 
  -6   3   8        2.34        3.01      1.31 o 
  -5   3   8        4.91        6.16      1.28 o 
  -4   3   8       78.30       67.03      2.94 o 
  -3   3   8        5.32        5.42      0.97 o 
  -2   3   8      218.62      208.11      7.21 o 
  -1   3   8      108.39      111.80      2.88 o 
   0   3   8      154.81      158.64      4.81 o 
   1   3   8      136.08      143.83      4.44 o 
   2   3   8       25.13       26.29      1.02 o 
   3   3   8      132.13      144.26      5.99 o 
   4   3   8      109.20      105.13      5.12 o 
   5   3   8        2.72        4.67      1.24 o 
   6   3   8        1.70        1.06      1.24 o 
   7   3   8        0.45        0.13      1.19 o 
  -8   4   8        4.32        3.33      2.07 o 
  -7   4   8       17.20       22.19      2.94 o 
  -6   4   8       15.66       18.02      2.35 o 
  -5   4   8        0.77        0.92      1.15 o 
  -4   4   8       96.58      100.86      5.17 o 
  -3   4   8      142.08      152.41      8.12 o 
  -2   4   8       49.26       43.01      1.77 o 
  -1   4   8        2.18        3.60      0.80 o 
   0   4   8      133.72      145.91      4.69 o 
   1   4   8       44.48       40.86      1.79 o 
   2   4   8        9.21        8.72      1.17 o 
   3   4   8       12.23       15.05      1.03 o 
   4   4   8       13.26       16.17      1.70 o 
   5   4   8        3.94        5.76      1.80 o 
   6   4   8        0.00        0.98      1.39 o 
   7   4   8        2.68        3.07      1.84 o 
  -7   5   8       12.50       11.75      2.35 o 
  -6   5   8        1.05        2.57      1.42 o 
  -5   5   8        2.07        2.94      2.06 o 
  -4   5   8       13.97       11.93      1.60 o 
  -3   5   8        5.58        4.88      1.38 o 
  -2   5   8       31.48       30.67      2.05 o 
  -1   5   8       50.45       49.55      3.10 o 
   0   5   8      156.02      150.94      5.61 o 
   1   5   8        0.31        0.34      0.50 o 
   2   5   8       13.87       13.55      0.96 o 
   3   5   8        0.63        2.17      1.20 o 
   4   5   8       11.00       10.43      1.19 o 
   5   5   8        4.32        5.13      1.92 o 
   6   5   8        1.16        1.17      1.16 o 
  -7   6   8       10.61       14.74      2.80 o 
  -6   6   8        0.49        2.05      1.48 o 
  -5   6   8        0.08        0.85      1.22 o 
  -4   6   8       10.28       11.01      1.81 o 
  -3   6   8       17.17       16.71      1.87 o 
  -2   6   8        5.10        5.29      1.58 o 
  -1   6   8        4.38        6.48      0.91 o 
   0   6   8        3.69        2.94      0.87 o 
   1   6   8       48.53       53.15      2.25 o 
   2   6   8       76.22       76.56      2.99 o 
   3   6   8        4.92        6.92      1.00 o 
   4   6   8       22.46       22.16      1.86 o 
   5   6   8        4.88        5.13      1.37 o 
   6   6   8        0.46       -1.31      2.25 o 
  -6   7   8        0.12        2.13      1.70 o 
  -5   7   8        0.33        1.32      1.56 o 
  -4   7   8        0.01       -0.23      1.02 o 
  -3   7   8        0.84        3.26      1.92 o 
  -2   7   8        3.24        3.19      1.60 o 
  -1   7   8       10.64       13.22      1.53 o 
   0   7   8        7.13        7.36      1.08 o 
   1   7   8       11.46       11.54      1.29 o 
   2   7   8        4.37        6.78      1.25 o 
   3   7   8        6.00        4.45      1.45 o 
   4   7   8        3.28        2.83      1.23 o 
   5   7   8        0.41       -2.15      2.15 o 
  -5   8   8        2.19       -0.28      1.82 o 
  -4   8   8        0.53        1.11      1.23 o 
  -3   8   8        1.28        2.33      1.22 o 
  -2   8   8       27.74       25.84      3.35 o 
  -1   8   8        3.35        4.28      1.33 o 
   0   8   8        2.99        3.50      1.07 o 
   1   8   8       12.34       12.64      1.41 o 
   2   8   8       34.06       28.66      1.95 o 
   3   8   8        3.23        3.69      0.95 o 
   4   8   8        1.24        0.28      1.57 o 
  -4   9   8        1.10        0.17      1.37 o 
  -3   9   8        0.14        3.51      2.11 o 
  -2   9   8       10.53       11.61      2.02 o 
  -1   9   8        0.00        0.46      1.35 o 
   0   9   8        4.48        6.98      1.72 o 
   1   9   8        0.51        0.39      0.98 o 
   2   9   8        5.63        3.63      1.40 o 
   3   9   8        0.02        0.81      4.09 o 
  -3  10   8        0.57        4.31      2.91 o 
  -2  10   8        0.62        1.28      1.91 o 
  -1  10   8        2.38        2.75      1.51 o 
   0  10   8        1.60        1.11      1.33 o 
   1  10   8        3.31        4.57      1.90 o 
   2  10   8        0.97        1.19      3.12 o 
  -8   1   9        2.43        4.87      2.02 o 
  -7   1   9        0.19        0.04      0.90 o 
  -6   1   9       11.98       14.20      1.65 o 
  -5   1   9        0.19        0.76      0.66 o 
  -4   1   9      326.71      335.53     10.88 o 
  -3   1   9       17.20       18.28      1.12 o 
  -2   1   9       38.50       43.63      1.49 o 
  -1   1   9      210.08      237.21      6.02 o 
   0   1   9        6.66        8.09      0.57 o 
   1   1   9       18.03       17.90      0.93 o 
   2   1   9       62.25       64.48      2.89 o 
   3   1   9       34.84       35.79      2.08 o 
   4   1   9       60.06       55.37      3.23 o 
   5   1   9       65.47       62.90      4.06 o 
   6   1   9        1.51        0.49      1.17 o 
   7   1   9        1.21        3.53      1.57 o 
  -8   2   9        0.13        4.61      3.64 o 
  -7   2   9        6.27        9.52      1.97 o 
  -6   2   9       70.19       71.00      3.68 o 
  -5   2   9       21.73       23.08      1.63 o 
  -4   2   9      233.09      234.84      8.20 o 
  -3   2   9        0.00        0.50      0.76 o 
  -2   2   9       92.16       94.73      3.07 o 
  -1   2   9        2.87        3.97      0.47 o 
   0   2   9      142.04      141.80      4.63 o 
   1   2   9       36.79       34.27      1.06 o 
   2   2   9       94.41       88.42      4.55 o 
   3   2   9       70.67       69.33      3.38 o 
   4   2   9        9.40       12.89      1.52 o 
   5   2   9       14.08       15.89      1.82 o 
   6   2   9       17.50       17.77      2.07 o 
   7   2   9        0.22        0.72      1.37 o 
  -8   3   9        0.04        1.11      1.86 o 
  -7   3   9        4.58        9.00      1.98 o 
  -6   3   9       35.24       42.69      3.53 o 
  -5   3   9        8.73       10.94      1.52 o 
  -4   3   9       80.82       71.35      4.95 o 
  -3   3   9        4.10        4.39      0.85 o 
  -2   3   9       68.61       75.13      2.88 o 
  -1   3   9      272.87      281.77      8.49 o 
   0   3   9        6.14        5.66      0.58 o 
   1   3   9       93.41       88.00      2.99 o 
   2   3   9       62.34       53.96      2.30 o 
   3   3   9       60.81       56.56      3.14 o 
   4   3   9        5.29        5.22      1.52 o 
   5   3   9        0.09       -0.07      1.74 o 
   6   3   9        0.77        4.11      1.45 o 
   7   3   9        0.61       -1.57      1.60 o 
  -7   4   9        0.44        1.34      1.54 o 
  -6   4   9       15.85       15.30      2.21 o 
  -5   4   9        5.25        8.29      1.68 o 
  -4   4   9        8.34        9.35      1.39 o 
  -3   4   9        2.93        3.58      1.01 o 
  -2   4   9       94.41       89.20      3.46 o 
  -1   4   9        1.85        1.96      0.50 o 
   0   4   9        0.56        1.52      0.65 o 
   1   4   9       29.69       30.01      1.67 o 
   2   4   9       37.77       41.89      1.69 o 
   3   4   9       84.18       81.75      3.42 o 
   4   4   9        0.58        1.31      2.10 o 
   5   4   9        8.05        7.59      1.41 o 
   6   4   9        2.03        2.01      1.76 o 
  -7   5   9        0.35       -0.47      1.56 o 
  -6   5   9       14.05       16.72      2.34 o 
  -5   5   9        0.20        1.59      1.18 o 
  -4   5   9        5.64        7.66      1.36 o 
  -3   5   9       80.38       78.58      4.50 o 
  -2   5   9       18.96       23.13      2.56 o 
  -1   5   9       28.49       25.31      2.03 o 
   0   5   9      102.70       97.29      3.18 o 
   1   5   9       86.32       77.90      4.96 o 
   2   5   9        6.16        7.54      0.83 o 
   3   5   9        7.19        7.14      1.78 o 
   4   5   9        0.70        2.81      1.12 o 
   5   5   9       10.05       11.02      1.72 o 
   6   5   9        0.38        2.66      1.40 o 
  -7   6   9        4.31        5.16      2.18 o 
  -6   6   9        0.02       -1.79      1.79 o 
  -5   6   9        0.69        3.03      2.22 o 
  -4   6   9        2.84        3.54      1.23 o 
  -3   6   9       18.66       21.19      2.26 o 
  -2   6   9       14.03       14.16      1.72 o 
  -1   6   9       33.17       32.27      2.76 o 
   0   6   9        2.01        2.77      0.64 o 
   1   6   9       45.22       44.25      2.12 o 
   2   6   9        1.40       -0.57      0.57 o 
   3   6   9        2.73        2.42      0.96 o 
   4   6   9        8.31        7.52      1.50 o 
   5   6   9        1.21       -1.12      1.12 o 
  -6   7   9        1.97       -0.25      1.37 o 
  -5   7   9        1.08        1.47      1.39 o 
  -4   7   9        0.37       -0.78      1.13 o 
  -3   7   9       39.22       40.52      3.21 o 
  -2   7   9       84.51       79.28      4.83 o 
  -1   7   9        0.39        1.05      1.02 o 
   0   7   9        2.66        3.20      0.91 o 
   1   7   9       20.17       25.88      1.93 o 
   2   7   9       42.76       44.37      3.49 o 
   3   7   9        6.67        5.20      1.16 o 
   4   7   9        4.32        4.23      1.62 o 
   5   7   9       10.37       14.38      4.02 o 
  -5   8   9        1.56        3.21      1.63 o 
  -4   8   9        6.06        3.99      1.69 o 
  -3   8   9        4.14        6.42      1.74 o 
  -2   8   9        3.99        6.80      1.48 o 
  -1   8   9       18.52       19.75      2.16 o 
   0   8   9        1.55        2.27      1.23 o 
   1   8   9        1.12        1.25      0.91 o 
   2   8   9        0.10        0.81      0.79 o 
   3   8   9        9.30        9.61      1.51 o 
   4   8   9        0.12        2.58      1.84 o 
  -4   9   9        5.99        3.81      1.87 o 
  -3   9   9        9.38       11.40      2.14 o 
  -2   9   9        2.74        1.05      1.39 o 
  -1   9   9        0.50        3.45      1.92 o 
   0   9   9       41.12       45.85      3.59 o 
   1   9   9       24.86       23.62      2.33 o 
   2   9   9        0.61        2.03      1.34 o 
   3   9   9        0.97        2.13      2.25 o 
  -2  10   9        3.50        1.22      1.40 o 
  -1  10   9        7.56        7.71      1.92 o 
   0  10   9        0.02        0.46      1.22 o 
   1  10   9        1.86        3.42      1.95 o 
  -8   0  10       13.78       27.62      7.22 o 
  -7   0  10        5.78        3.19      2.22 o 
  -6   0  10       11.11       12.80      1.91 o 
  -5   0  10      129.56      141.31      9.79 o 
  -4   0  10       12.03       11.07      1.31 o 
  -3   0  10       22.76       27.92      2.12 o 
  -2   0  10        6.86        8.77      0.94 o 
  -1   0  10       30.25       29.09      1.59 o 
   0   0  10      369.49      369.65     18.30 o 
   1   0  10        7.37        6.98      1.15 o 
   2   0  10       54.61       53.54      3.75 o 
   3   0  10      105.58      109.82      7.33 o 
   4   0  10       94.97      108.99      8.10 o 
   5   0  10        0.07        0.74      1.56 o 
   6   0  10        0.03        4.79      2.36 o 
   7   0  10        3.63        4.66      2.71 o 
  -8   1  10        0.16       -0.08      1.55 o 
  -7   1  10        2.65        3.53      2.06 o 
  -6   1  10        9.33       10.71      1.42 o 
  -5   1  10       12.87       13.69      1.14 o 
  -4   1  10        6.67        7.65      0.85 o 
  -3   1  10       18.05       19.80      1.14 o 
  -2   1  10        4.79        5.31      0.56 o 
  -1   1  10       31.17       35.47      1.34 o 
   0   1  10        0.64        0.46      0.38 o 
   1   1  10        7.68        8.70      0.73 o 
   2   1  10       52.78       58.67      2.83 o 
   3   1  10       48.98       43.97      2.61 o 
   4   1  10       69.73       64.07      3.63 o 
   5   1  10       17.94       20.87      2.13 o 
   6   1  10       20.42       21.96      2.62 o 
   7   1  10        0.78        3.64      2.00 o 
  -8   2  10        0.04        1.10      1.64 o 
  -7   2  10        0.21        2.33      1.47 o 
  -6   2  10       18.81       19.26      2.22 o 
  -5   2  10      147.44      137.31      5.74 o 
  -4   2  10       44.03       43.47      2.23 o 
  -3   2  10       12.05       14.81      1.18 o 
  -2   2  10       14.15       14.89      0.95 o 
  -1   2  10        9.93       10.20      0.72 o 
   0   2  10      113.75      113.66      3.13 o 
   1   2  10       24.25       18.75      0.78 o 
   2   2  10        0.17       -0.42      0.72 o 
   3   2  10       36.33       34.15      2.26 o 
   4   2  10       51.28       49.95      3.36 o 
   5   2  10        0.00       -0.39      0.99 o 
   6   2  10        0.40        0.12      1.10 o 
  -8   3  10        4.89        8.90      3.08 o 
  -7   3  10        0.90        0.36      1.35 o 
  -6   3  10        0.14        2.21      1.50 o 
  -5   3  10       12.58       13.05      1.81 o 
  -4   3  10        1.15        1.23      1.26 o 
  -3   3  10      142.59      141.17      4.19 o 
  -2   3  10       14.72       13.19      0.77 o 
  -1   3  10        0.03        0.33      0.49 o 
   0   3  10       21.01       20.20      1.19 o 
   1   3  10       72.38       63.02      2.09 o 
   2   3  10        0.18        0.27      0.68 o 
   3   3  10        5.12        5.77      1.12 o 
   4   3  10       16.23       13.45      1.71 o 
   5   3  10        1.78        6.14      1.32 o 
   6   3  10       18.29       21.87      2.60 o 
  -7   4  10        9.49        9.42      2.24 o 
  -6   4  10        1.55        3.12      1.48 o 
  -5   4  10        2.01        2.02      1.70 o 
  -4   4  10        0.90        0.12      1.10 o 
  -3   4  10      233.84      228.69     11.28 o 
  -2   4  10       57.68       53.19      4.80 o 
  -1   4  10        5.61        4.06      0.65 o 
   0   4  10        3.97        5.58      0.76 o 
   1   4  10       44.79       45.08      1.77 o 
   2   4  10       23.03       21.28      1.81 o 
   3   4  10        0.33       -0.85      1.06 o 
   4   4  10        1.87        6.10      1.40 o 
   5   4  10        9.66       10.24      1.85 o 
   6   4  10        6.42        9.79      2.10 o 
  -7   5  10        1.37        3.32      2.54 o 
  -6   5  10        2.51        7.54      1.92 o 
  -5   5  10        1.11        0.04      1.04 o 
  -4   5  10       19.79       19.14      2.03 o 
  -3   5  10       54.16       59.90      3.61 o 
  -2   5  10       28.95       31.59      3.73 o 
  -1   5  10       14.85       15.09      0.99 o 
   0   5  10       32.72       35.60      1.90 o 
   1   5  10        2.20        1.47      0.97 o 
   2   5  10        2.74        3.83      0.70 o 
   3   5  10       15.63       20.92      2.15 o 
   4   5  10        0.32        1.77      1.40 o 
   5   5  10        3.17        6.93      1.65 o 
   6   5  10        5.15        6.58      1.78 o 
  -6   6  10        0.16        0.09      1.21 o 
  -5   6  10        0.03        0.74      1.20 o 
  -4   6  10        1.69        3.03      1.32 o 
  -3   6  10       51.02       53.31      3.87 o 
  -2   6  10       59.61       59.68      6.51 o 
  -1   6  10       60.73       52.87      3.54 o 
   0   6  10       10.77       10.42      0.97 o 
   1   6  10       31.12       27.16      1.53 o 
   2   6  10       46.54       39.58      2.83 o 
   3   6  10        0.01       -0.10      0.79 o 
   4   6  10        6.33       10.11      2.48 o 
   5   6  10        0.02        1.59      1.33 o 
  -6   7  10        0.20        2.04      1.74 o 
  -5   7  10        2.91        3.69      2.38 o 
  -4   7  10        0.46        0.73      1.35 o 
  -3   7  10        2.51        3.24      1.43 o 
  -2   7  10        2.18        4.59      1.56 o 
  -1   7  10        1.37        0.09      0.91 o 
   0   7  10        2.77        2.65      0.89 o 
   1   7  10        5.91        7.96      1.19 o 
   2   7  10        0.31       -0.12      0.71 o 
   3   7  10        0.37        0.50      1.03 o 
   4   7  10        3.72        4.29      1.59 o 
  -5   8  10        2.86        2.63      2.12 o 
  -4   8  10        0.69        2.86      1.45 o 
  -3   8  10        1.69        2.73      1.48 o 
  -2   8  10        3.68        4.21      1.63 o 
  -1   8  10       69.64       74.11      5.05 o 
   0   8  10        0.35        0.36      1.06 o 
   1   8  10       13.36       14.10      1.70 o 
   2   8  10       18.00       17.06      2.32 o 
   3   8  10        0.34        3.10      1.43 o 
   4   8  10        0.36        5.84      2.83 o 
  -4   9  10        2.56        0.51      1.92 o 
  -3   9  10       10.20       10.18      2.11 o 
  -2   9  10       21.05       32.03      3.56 o 
  -1   9  10        2.33        2.04      1.37 o 
   0   9  10        1.44        2.51      1.39 o 
   1   9  10        0.89        1.50      1.30 o 
   2   9  10        3.54        2.29      1.43 o 
  -1  10  10       11.67       11.20      2.90 o 
  -8   1  11        0.01       -2.20      2.20 o 
  -7   1  11        7.29       10.25      2.21 o 
  -6   1  11        6.01        6.06      1.22 o 
  -5   1  11        6.16        6.96      1.53 o 
  -4   1  11      133.27      125.77      4.54 o 
  -3   1  11       40.60       46.68      2.03 o 
  -2   1  11        2.46        2.29      0.57 o 
  -1   1  11        4.42        5.16      0.69 o 
   0   1  11        0.00        0.81      0.57 o 
   1   1  11       32.68       29.07      1.46 o 
   2   1  11      219.74      210.14      8.93 o 
   3   1  11        0.67        0.28      0.90 o 
   4   1  11       28.73       30.63      2.51 o 
   5   1  11       49.06       44.56      3.50 o 
   6   1  11        1.03        1.17      2.01 o 
  -8   2  11        0.01        0.28      2.64 o 
  -7   2  11        1.02        4.22      2.33 o 
  -6   2  11        0.43        0.20      1.06 o 
  -5   2  11        1.16        0.46      0.74 o 
  -4   2  11       17.98       16.28      1.34 o 
  -3   2  11       24.29       21.12      1.37 o 
  -2   2  11        0.23        1.07      0.52 o 
  -1   2  11       84.54       88.50      2.82 o 
   0   2  11       51.12       44.93      1.64 o 
   1   2  11       76.85       73.69      2.66 o 
   2   2  11        8.07        5.45      1.12 o 
   3   2  11       26.69       27.49      2.11 o 
   4   2  11        4.92        5.76      1.36 o 
   5   2  11       17.40       19.38      2.35 o 
   6   2  11        0.19        0.95      1.44 o 
  -7   3  11        2.95        4.63      1.91 o 
  -6   3  11        8.22       10.17      1.86 o 
  -5   3  11        7.92        8.76      1.65 o 
  -4   3  11       20.12       14.52      1.26 o 
  -3   3  11        7.32        6.31      1.18 o 
  -2   3  11        7.49        5.57      0.66 o 
  -1   3  11       14.87       16.90      0.97 o 
   0   3  11      176.72      175.67      5.34 o 
   1   3  11       19.53       16.60      1.28 o 
   2   3  11        4.19        4.12      1.52 o 
   3   3  11       11.77       12.95      1.59 o 
   4   3  11       21.78       20.93      2.18 o 
   5   3  11        0.91        0.07      0.94 o 
   6   3  11        0.14        2.02      1.63 o 
  -7   4  11        2.06        2.77      1.81 o 
  -6   4  11        2.40        1.80      1.38 o 
  -5   4  11       24.81       26.11      2.70 o 
  -4   4  11       44.49       43.93      3.24 o 
  -3   4  11       83.43       84.34      7.15 o 
  -2   4  11       15.60       14.90      1.33 o 
  -1   4  11      147.06      151.08      4.86 o 
   0   4  11        1.02        0.59      0.60 o 
   1   4  11      120.63      119.12      4.95 o 
   2   4  11       46.82       39.45      2.94 o 
   3   4  11       16.46       14.41      1.67 o 
   4   4  11        8.78       11.42      1.70 o 
   5   4  11        9.99       10.01      1.79 o 
   6   4  11        0.36        1.41      1.48 o 
  -7   5  11        0.02       -0.23      2.02 o 
  -6   5  11        8.74       10.46      2.05 o 
  -5   5  11        0.35        0.31      1.11 o 
  -4   5  11        0.04       -0.80      1.27 o 
  -3   5  11        0.06       -0.34      0.93 o 
  -2   5  11      150.92      168.58      8.69 o 
  -1   5  11       14.24       13.51      1.01 o 
   0   5  11       18.85       18.64      1.87 o 
   1   5  11        2.58        3.70      0.82 o 
   2   5  11       20.84       20.15      2.52 o 
   3   5  11       38.67       38.59      2.97 o 
   4   5  11        0.72        3.35      1.28 o 
   5   5  11        3.30        8.87      3.00 o 
  -6   6  11        0.08        0.73      1.43 o 
  -5   6  11        0.03       -0.22      1.19 o 
  -4   6  11        6.71        6.93      1.64 o 
  -3   6  11       11.47       11.41      1.94 o 
  -2   6  11       47.06       49.00      5.87 o 
  -1   6  11       62.80       61.83      3.14 o 
   0   6  11       63.07       62.36      2.95 o 
   1   6  11        6.64        7.30      0.89 o 
   2   6  11        0.60        0.35      0.72 o 
   3   6  11        4.44        5.66      1.46 o 
   4   6  11        1.24        3.59      1.42 o 
   5   6  11        0.09       -1.70      1.70 o 
  -5   7  11        4.37        5.40      1.79 o 
  -4   7  11        0.69       -0.11      1.14 o 
  -3   7  11       12.13       11.12      1.80 o 
  -2   7  11       92.15       89.69      7.06 o 
  -1   7  11        9.37        9.97      1.82 o 
   0   7  11       25.17       29.46      2.99 o 
   1   7  11       21.52       22.92      1.70 o 
   2   7  11        0.46        0.18      0.84 o 
   3   7  11        0.10        0.56      1.12 o 
   4   7  11        1.06        0.64      1.71 o 
  -4   8  11        0.00       -0.94      1.25 o 
  -3   8  11        0.20       -0.69      1.28 o 
  -2   8  11        1.96        1.84      1.96 o 
  -1   8  11       12.82       14.37      2.11 o 
   0   8  11        0.17        0.00      1.32 o 
   1   8  11        0.76        2.99      2.27 o 
   2   8  11        0.01       -0.33      1.16 o 
   3   8  11        3.11       -0.14      1.47 o 
  -3   9  11        0.00        0.67      1.32 o 
  -2   9  11       13.82       13.96      2.77 o 
  -1   9  11        2.01        4.02      1.56 o 
   0   9  11       10.01        9.70      1.97 o 
   1   9  11        0.03        1.34      1.67 o 
  -7   0  12        0.20        0.63      1.80 o 
  -6   0  12       12.77        9.77      2.43 o 
  -5   0  12       29.33       22.93      2.24 o 
  -4   0  12      101.88       88.83      4.89 o 
  -3   0  12        5.11        6.55      2.26 o 
  -2   0  12      117.83      104.04      5.91 o 
  -1   0  12       23.95       22.53      3.31 o 
   0   0  12      198.92      199.10      8.33 o 
   1   0  12      256.38      249.25     14.57 o 
   2   0  12        9.19        6.98      1.86 o 
   3   0  12       61.40       60.98      6.66 o 
   4   0  12       40.63       40.24      4.56 o 
   5   0  12        0.77       -1.16      1.80 o 
   6   0  12        1.68        2.53      2.23 o 
  -7   1  12        5.33        4.07      1.90 o 
  -6   1  12        4.82        7.37      1.35 o 
  -5   1  12        4.32        5.69      1.11 o 
  -4   1  12        6.17        7.22      0.94 o 
  -3   1  12        6.59        6.33      0.85 o 
  -2   1  12       42.91       44.60      2.01 o 
  -1   1  12        4.99        4.76      0.69 o 
   0   1  12        6.81        5.21      0.65 o 
   1   1  12       62.71       59.58      3.19 o 
   2   1  12        0.07        0.00      0.98 o 
   3   1  12       42.63       47.28      3.26 o 
   4   1  12        2.06        5.64      1.52 o 
   5   1  12        1.71        1.33      1.21 o 
   6   1  12        0.39       -1.45      1.45 o 
  -7   2  12        0.68        2.72      1.73 o 
  -6   2  12        1.52        3.07      1.33 o 
  -5   2  12        4.43        4.98      1.46 o 
  -4   2  12        5.77        5.42      1.24 o 
  -3   2  12       12.76       11.91      0.98 o 
  -2   2  12        1.66        3.63      1.29 o 
  -1   2  12       39.83       37.01      1.60 o 
   0   2  12       70.72       72.75      2.54 o 
   1   2  12       37.23       34.30      1.64 o 
   2   2  12        2.81        3.73      1.16 o 
   3   2  12      106.27      100.92      5.51 o 
   4   2  12       17.69       17.28      2.76 o 
   5   2  12        0.15       -0.22      1.09 o 
   6   2  12        0.73        1.97      1.48 o 
  -7   3  12        0.10       -1.45      1.78 o 
  -6   3  12        0.16        1.01      1.23 o 
  -5   3  12        3.40        2.96      1.25 o 
  -4   3  12       24.30       24.22      2.38 o 
  -3   3  12       39.95       37.17      1.81 o 
  -2   3  12       63.32       64.87      2.84 o 
  -1   3  12       67.13       63.75      4.13 o 
   0   3  12       18.42       16.69      1.43 o 
   1   3  12       21.82       22.13      1.38 o 
   2   3  12       43.42       47.77      3.18 o 
   3   3  12        1.47        2.98      1.44 o 
   4   3  12       11.46       11.71      1.86 o 
   5   3  12       16.86       15.67      2.18 o 
   6   3  12       13.94        9.59      2.26 o 
  -7   4  12        0.17        1.28      1.67 o 
  -6   4  12        1.14        3.21      1.48 o 
  -5   4  12        8.04        9.07      1.81 o 
  -4   4  12        1.26        0.17      1.36 o 
  -3   4  12       34.10       27.51      2.44 o 
  -2   4  12       65.04       58.05      3.41 o 
  -1   4  12       10.84       12.48      1.50 o 
   0   4  12       84.04       83.01      3.47 o 
   1   4  12       61.13       57.01      2.74 o 
   2   4  12       87.43       93.73      5.31 o 
   3   4  12       11.23       12.19      1.79 o 
   4   4  12        0.42        0.20      1.38 o 
   5   4  12        0.63        0.20      1.46 o 
  -6   5  12        6.42        7.99      2.02 o 
  -5   5  12        0.18       -0.59      1.26 o 
  -4   5  12        3.77        4.67      1.53 o 
  -3   5  12        2.79        2.36      1.23 o 
  -2   5  12        0.13        1.32      1.30 o 
  -1   5  12       34.90       30.97      2.11 o 
   0   5  12        7.04        8.82      0.95 o 
   1   5  12        6.46        7.36      1.18 o 
   2   5  12        0.02        2.86      1.10 o 
   3   5  12        1.97        3.20      1.46 o 
   4   5  12        2.41        1.70      1.65 o 
   5   5  12        5.66        4.25      1.66 o 
  -6   6  12        0.64        0.15      1.38 o 
  -5   6  12        1.56        2.07      1.52 o 
  -4   6  12        9.03        8.06      1.77 o 
  -3   6  12       30.50       25.40      2.83 o 
  -2   6  12       11.53       12.19      1.82 o 
  -1   6  12       33.80       30.56      3.06 o 
   0   6  12       13.20       13.02      1.19 o 
   1   6  12       15.68       17.32      1.78 o 
   2   6  12       22.27       20.48      2.50 o 
   3   6  12        1.00        1.63      1.23 o 
   4   6  12        0.37        1.09      1.31 o 
  -5   7  12        1.54        0.24      1.40 o 
  -4   7  12        2.19        2.34      1.40 o 
  -3   7  12        8.32        9.51      1.98 o 
  -2   7  12        1.12        2.27      1.22 o 
  -1   7  12        0.03        3.01      1.62 o 
   0   7  12        1.63        1.02      0.88 o 
   1   7  12        0.20       -0.12      1.04 o 
   2   7  12        0.68        2.78      1.24 o 
   3   7  12        0.04       -0.84      1.28 o 
  -4   8  12        6.53       10.68      2.98 o 
  -3   8  12       16.62       18.39      2.99 o 
  -2   8  12        0.05       -1.35      1.35 o 
  -1   8  12       25.64       27.72      2.89 o 
   0   8  12        4.45        4.45      1.49 o 
   1   8  12        0.46        1.92      1.69 o 
   2   8  12        0.02        0.11      1.51 o 
  -2   9  12        4.10        2.80      1.68 o 
  -1   9  12        4.42        2.64      1.49 o 
   0   9  12        0.72        1.99      1.76 o 
  -7   1  13        1.65        0.82      1.54 o 
  -6   1  13        3.03        3.61      1.32 o 
  -5   1  13        1.38        1.65      0.89 o 
  -4   1  13        1.93        1.51      0.70 o 
  -3   1  13       48.84       46.05      2.16 o 
  -2   1  13        0.04        1.56      0.81 o 
  -1   1  13       69.52       65.30      2.83 o 
   0   1  13      150.47      136.96      4.33 o 
   1   1  13       43.62       42.22      2.67 o 
   2   1  13      131.94      140.75      6.91 o 
   3   1  13        0.06        0.45      0.97 o 
   4   1  13        3.24        2.63      1.35 o 
   5   1  13        3.89        3.67      2.32 o 
  -7   2  13        0.05       -0.19      1.51 o 
  -6   2  13        2.22        1.22      1.34 o 
  -5   2  13       13.13       12.44      1.77 o 
  -4   2  13        4.38        3.82      1.30 o 
  -3   2  13       83.71       75.54      3.31 o 
  -2   2  13       50.75       44.44      1.92 o 
  -1   2  13      119.52      108.89      3.77 o 
   0   2  13        0.50        0.30      0.53 o 
   1   2  13      149.44      159.13      7.45 o 
   2   2  13        0.17       -1.01      1.01 o 
   3   2  13       26.22       23.97      2.39 o 
   4   2  13        7.99        9.75      1.89 o 
   5   2  13        6.06        9.48      1.94 o 
  -7   3  13        0.00        3.12      3.09 o 
  -6   3  13        0.32        1.19      1.41 o 
  -5   3  13        0.01        0.44      1.17 o 
  -4   3  13       11.72       11.34      1.76 o 
  -3   3  13        0.05        1.41      0.69 o 
  -2   3  13        8.68        6.76      0.77 o 
  -1   3  13        0.57        1.52      0.61 o 
   0   3  13       68.83       62.68      2.57 o 
   1   3  13        0.03        0.70      1.66 o 
   2   3  13       39.21       40.27      2.96 o 
   3   3  13        7.09        7.49      1.58 o 
   4   3  13       10.75       11.46      1.96 o 
   5   3  13        3.32        8.43      2.28 o 
  -6   4  13        0.17        0.86      1.48 o 
  -5   4  13        1.91        2.28      1.50 o 
  -4   4  13        0.27       -0.71      1.20 o 
  -3   4  13        4.05        6.90      1.54 o 
  -2   4  13        0.14        1.01      0.62 o 
  -1   4  13       17.69       17.38      2.04 o 
   0   4  13       38.22       34.84      1.79 o 
   1   4  13        0.00       -0.09      0.73 o 
   2   4  13        1.60        4.79      1.39 o 
   3   4  13        1.49        1.56      1.27 o 
   4   4  13       17.51       21.25      2.47 o 
   5   4  13        0.07        0.37      1.36 o 
  -6   5  13        0.88        1.83      1.63 o 
  -5   5  13        0.15       -0.36      1.23 o 
  -4   5  13        0.17        0.62      1.17 o 
  -3   5  13       28.06       29.29      2.68 o 
  -2   5  13       77.52       83.07      5.23 o 
  -1   5  13       18.38       19.58      1.42 o 
   0   5  13        5.88        6.48      1.21 o 
   1   5  13        0.14       -0.42      0.71 o 
   2   5  13        1.24        0.28      1.58 o 
   3   5  13        5.81        3.75      1.35 o 
   4   5  13        8.24       10.52      2.11 o 
  -5   6  13        3.61        2.73      1.60 o 
  -4   6  13        5.66        5.70      1.75 o 
  -3   6  13       15.09       19.15      2.62 o 
  -2   6  13       22.40       25.11      2.58 o 
  -1   6  13        6.54        7.13      1.49 o 
   0   6  13        0.00       -0.09      0.77 o 
   1   6  13        4.06        6.78      1.30 o 
   2   6  13        0.01       -0.08      1.08 o 
   3   6  13        9.76        9.64      1.96 o 
   4   6  13        4.94        3.33      1.61 o 
  -4   7  13        4.18        6.56      2.08 o 
  -3   7  13        0.54        1.85      1.40 o 
  -2   7  13       22.74       21.25      2.61 o 
  -1   7  13        2.50        2.46      1.33 o 
   0   7  13        0.00        0.36      1.10 o 
   1   7  13        1.04        1.97      1.54 o 
   2   7  13        3.19        5.08      2.11 o 
   3   7  13        9.16        8.47      2.45 o 
  -3   8  13        1.20       -0.18      1.39 o 
  -2   8  13        3.86        5.25      2.08 o 
  -1   8  13       17.67       14.45      2.40 o 
   0   8  13        7.03       11.96      3.41 o 
   1   8  13        4.43        7.24      3.26 o 
  -7   0  14       14.69       19.71      6.94 o 
  -6   0  14        0.00        0.62      1.64 o 
  -5   0  14        5.74        6.66      2.36 o 
  -4   0  14       25.05       22.44      2.10 o 
  -3   0  14        0.92        2.41      1.05 o 
  -2   0  14       65.58       57.26      7.29 o 
  -1   0  14      142.30      138.30     16.31 o 
   0   0  14       63.95       60.96      5.90 o 
   1   0  14       23.95       18.70      2.45 o 
   2   0  14       61.45       57.20      5.13 o 
   3   0  14       55.64       56.92      5.88 o 
   4   0  14       30.63       24.93      3.88 o 
   5   0  14        1.51        2.52      2.25 o 
  -7   1  14        0.56       -0.52      2.11 o 
  -6   1  14        0.57       -1.35      1.44 o 
  -5   1  14        0.85       -0.90      0.90 o 
  -4   1  14        1.13       -0.35      0.64 o 
  -3   1  14        0.05       -0.69      0.76 o 
  -2   1  14       20.37       15.75      1.26 o 
  -1   1  14        7.20        9.39      1.19 o 
   0   1  14       10.06        7.75      1.43 o 
   1   1  14        5.56        6.69      1.33 o 
   2   1  14        7.54        4.71      1.80 o 
   3   1  14        0.01        0.55      1.36 o 
   4   1  14        1.10        0.65      1.20 o 
   5   1  14        1.46        1.12      1.40 o 
  -7   2  14        1.21        0.52      1.54 o 
  -6   2  14        0.67       -1.28      1.28 o 
  -5   2  14        1.55        1.04      1.16 o 
  -4   2  14        5.19        6.92      1.13 o 
  -3   2  14        0.32        0.50      0.96 o 
  -2   2  14        1.06        0.22      0.60 o 
  -1   2  14       20.36       19.68      1.37 o 
   0   2  14       29.24       29.56      2.36 o 
   1   2  14      123.56      127.08      6.65 o 
   2   2  14       26.80       27.18      2.43 o 
   3   2  14        4.33        4.14      1.42 o 
   4   2  14        0.20       -0.38      1.24 o 
   5   2  14        0.45        1.26      1.53 o 
  -6   3  14        5.53        4.08      1.86 o 
  -5   3  14        0.59        1.06      1.27 o 
  -4   3  14        1.78        4.53      2.45 o 
  -3   3  14        0.00        1.37      1.04 o 
  -2   3  14       71.92       67.96      3.56 o 
  -1   3  14       49.50       45.98      2.08 o 
   0   3  14       24.90       25.03      1.70 o 
   1   3  14        7.95        6.28      1.33 o 
   2   3  14        1.64        2.42      1.29 o 
   3   3  14       23.32       24.99      2.66 o 
   4   3  14        2.66        9.03      1.98 o 
   5   3  14        0.44        1.58      1.57 o 
  -6   4  14        0.21       -0.59      1.63 o 
  -5   4  14        0.03        0.44      1.19 o 
  -4   4  14        0.79       -0.98      1.22 o 
  -3   4  14        0.79        1.42      1.01 o 
  -2   4  14        0.14        0.12      0.89 o 
  -1   4  14       24.40       24.18      1.59 o 
   0   4  14        9.56       11.28      1.21 o 
   1   4  14       11.81       15.03      2.48 o 
   2   4  14       20.31       17.59      2.25 o 
   3   4  14       11.54       13.33      2.21 o 
   4   4  14        0.03        1.92      1.44 o 
  -5   5  14        1.09        2.02      1.53 o 
  -4   5  14        3.04        3.60      1.57 o 
  -3   5  14        0.30        0.22      1.36 o 
  -2   5  14       15.34       17.43      2.15 o 
  -1   5  14       12.54       13.57      1.57 o 
   0   5  14        4.45        8.44      1.75 o 
   1   5  14        7.65       10.30      1.68 o 
   2   5  14        7.46        9.84      1.80 o 
   3   5  14        1.81        4.23      1.52 o 
   4   5  14        1.35        1.73      1.48 o 
  -5   6  14        1.28        1.43      1.75 o 
  -4   6  14        9.03       11.43      2.23 o 
  -3   6  14       12.45       12.40      2.16 o 
  -2   6  14        2.13        1.43      1.64 o 
  -1   6  14        0.06        2.48      1.32 o 
   0   6  14        0.05        1.56      1.19 o 
   1   6  14       11.03       12.35      1.81 o 
   2   6  14        1.56        2.71      1.38 o 
   3   6  14        1.78        3.38      1.60 o 
  -4   7  14        0.39       -0.54      1.42 o 
  -3   7  14        0.99        1.95      2.19 o 
  -2   7  14        0.38        1.72      1.38 o 
  -1   7  14        0.61       -0.20      1.11 o 
   0   7  14        2.91        3.42      1.78 o 
   1   7  14        0.39       -0.48      2.08 o 
   2   7  14        0.05        2.08      2.13 o 
  -2   8  14        0.00       -0.86      1.68 o 
  -1   8  14        0.99        1.94      2.01 o 
   0   8  14        5.54       14.74      4.07 o 
  -6   1  15        3.32        5.44      2.06 o 
  -5   1  15        4.56        3.81      1.84 o 
  -4   1  15        1.33        0.19      0.77 o 
  -3   1  15        0.07        0.73      1.02 o 
  -2   1  15        0.03        1.03      1.00 o 
  -1   1  15       69.04       59.77      2.63 o 
   0   1  15      110.58       99.63      5.19 o 
   1   1  15        9.35       10.26      1.55 o 
   2   1  15        1.97        3.46      1.78 o 
   3   1  15        1.30        0.78      1.16 o 
   4   1  15        0.29       -0.65      1.20 o 
  -6   2  15        9.10        5.86      2.74 o 
  -5   2  15        0.11        0.07      1.05 o 
  -4   2  15        0.76        0.21      0.81 o 
  -3   2  15       10.79        8.35      1.05 o 
  -2   2  15        0.29        1.76      0.78 o 
  -1   2  15        0.00       -0.02      0.69 o 
   0   2  15        0.05        0.39      0.94 o 
   1   2  15        0.01        1.20      1.03 o 
   2   2  15        5.14        4.36      1.74 o 
   3   2  15        2.64        1.93      1.44 o 
   4   2  15        1.28        0.36      1.24 o 
  -6   3  15        0.03       -0.37      1.61 o 
  -5   3  15        4.32        4.99      2.62 o 
  -4   3  15        1.33        2.66      1.23 o 
  -3   3  15        8.25        9.88      1.67 o 
  -2   3  15       13.11       11.52      1.12 o 
  -1   3  15        0.43        0.25      0.63 o 
   0   3  15       11.16       10.37      1.65 o 
   1   3  15        0.52        2.41      1.52 o 
   2   3  15       12.18       12.33      1.88 o 
   3   3  15        0.00       -0.68      1.33 o 
   4   3  15        2.27        3.49      1.63 o 
  -5   4  15        0.04        0.99      1.60 o 
  -4   4  15        2.93        4.71      1.68 o 
  -3   4  15       32.90       33.31      2.89 o 
  -2   4  15       24.03       23.15      2.34 o 
  -1   4  15        3.66        3.24      0.93 o 
   0   4  15       14.18       17.42      2.44 o 
   1   4  15        1.23        1.80      1.16 o 
   2   4  15        2.92        6.02      1.58 o 
   3   4  15        2.22        1.51      1.34 o 
   4   4  15        0.18        2.13      1.86 o 
  -5   5  15        7.38        4.78      2.78 o 
  -4   5  15        2.73        4.17      2.83 o 
  -3   5  15        1.99        3.21      1.46 o 
  -2   5  15        0.00        4.01      1.88 o 
  -1   5  15        1.36        1.19      1.58 o 
   0   5  15        0.10        1.67      1.44 o 
   1   5  15        2.27        3.70      1.76 o 
   2   5  15       14.19       16.23      2.47 o 
   3   5  15        1.19        2.47      1.92 o 
  -4   6  15        2.57        7.15      1.99 o 
  -3   6  15        0.51        1.40      1.56 o 
  -2   6  15        0.25        1.32      1.32 o 
  -1   6  15        7.30        7.29      2.89 o 
   0   6  15        2.57        3.33      2.59 o 
   1   6  15       13.03       20.10      4.67 o 
   2   6  15        8.16        7.11      2.31 o 
  -3   7  15        3.63        3.60      2.17 o 
  -2   7  15        4.84        4.42      1.75 o 
  -1   7  15       13.47       13.45      2.96 o 
   0   7  15        0.56        0.36      2.13 o 
   1   7  15        4.22        0.82      2.50 o 
  -6   0  16        2.31        0.42      3.05 o 
  -5   0  16        0.73        0.96      1.60 o 
  -4   0  16        1.68        1.24      1.44 o 
  -3   0  16        0.01       -0.35      1.12 o 
  -2   0  16       16.24       17.78      2.26 o 
  -1   0  16        0.61        0.03      2.01 o 
   0   0  16       20.47       26.60      3.75 o 
   1   0  16       36.40       29.86      3.75 o 
   2   0  16       30.24       31.88      4.22 o 
   3   0  16        5.43        5.47      2.40 o 
   4   0  16        1.16        2.27      2.35 o 
  -6   1  16        0.03        0.84      1.50 o 
  -5   1  16        0.29       -0.06      1.16 o 
  -4   1  16        2.03       -0.53      0.93 o 
  -3   1  16        0.57        1.07      0.75 o 
  -2   1  16        3.25        2.92      0.81 o 
  -1   1  16        6.41        7.77      1.39 o 
   0   1  16       12.79       14.75      2.92 o 
   1   1  16       13.60       14.39      1.84 o 
   2   1  16        0.02        1.34      1.40 o 
   3   1  16        0.20        2.30      1.45 o 
   4   1  16        2.50        5.67      1.87 o 
  -6   2  16        0.22       -0.53      1.41 o 
  -5   2  16        0.00       -0.64      1.15 o 
  -4   2  16        1.52        1.98      1.26 o 
  -3   2  16        1.80        3.49      1.35 o 
  -2   2  16       26.41       22.47      1.68 o 
  -1   2  16       26.37       23.77      2.02 o 
   0   2  16        2.59        1.43      1.28 o 
   1   2  16        0.46        1.09      1.06 o 
   2   2  16        0.03        1.78      1.21 o 
   3   2  16        5.01        7.10      1.83 o 
   4   2  16        1.00        0.84      1.41 o 
  -5   3  16        3.17        5.09      2.20 o 
  -4   3  16       12.11       11.04      2.18 o 
  -3   3  16        0.66        0.77      1.17 o 
  -2   3  16        0.11        0.56      0.73 o 
  -1   3  16        0.14        0.79      0.80 o 
   0   3  16       12.02       10.94      1.66 o 
   1   3  16       15.53       15.59      2.12 o 
   2   3  16        1.30        1.45      1.21 o 
   3   3  16        1.13        2.97      1.60 o 
  -5   4  16       10.87       16.94      2.69 o 
  -4   4  16        2.80        1.72      1.41 o 
  -3   4  16        2.10        1.58      1.29 o 
  -2   4  16        1.73        0.46      1.05 o 
  -1   4  16        0.62        1.90      0.94 o 
   0   4  16        4.64        3.87      1.31 o 
   1   4  16       17.91       19.40      2.45 o 
   2   4  16        5.06        6.86      1.72 o 
   3   4  16        0.15        0.56      1.56 o 
  -4   5  16        1.11        0.04      1.50 o 
  -3   5  16        1.22        5.33      1.81 o 
  -2   5  16        3.72        4.99      1.67 o 
  -1   5  16        0.74       -0.44      1.39 o 
   0   5  16       11.97       16.36      2.89 o 
   1   5  16        3.29        2.96      1.44 o 
   2   5  16        1.59        4.66      1.71 o 
  -3   6  16        0.20       -0.01      1.36 o 
  -2   6  16        1.38        1.23      1.61 o 
  -1   6  16        0.07        1.30      2.39 o 
   0   6  16        1.50        6.60      3.16 o 
   1   6  16        2.15        0.46      3.12 o 
  -5   1  17        1.05        1.03      1.45 o 
  -4   1  17        0.52        0.83      0.95 o 
  -3   1  17       11.22        7.84      1.24 o 
  -2   1  17        1.36        0.36      0.87 o 
  -1   1  17        0.66       -0.08      1.02 o 
   0   1  17        0.31        0.57      1.01 o 
   1   1  17        6.71        4.99      1.43 o 
   2   1  17        2.01        2.00      1.26 o 
   3   1  17        0.46        1.28      1.37 o 
  -5   2  17        0.12       -0.14      1.26 o 
  -4   2  17        0.64        2.92      1.86 o 
  -3   2  17        6.22        6.28      1.30 o 
  -2   2  17        0.37        0.96      0.79 o 
  -1   2  17        9.33       12.11      1.77 o 
   0   2  17        2.13        0.93      1.14 o 
   1   2  17        2.33        1.27      1.19 o 
   2   2  17        0.10        1.05      1.27 o 
   3   2  17        4.63        5.90      2.20 o 
  -5   3  17        0.43        0.96      1.41 o 
  -4   3  17        0.60        1.72      1.46 o 
  -3   3  17        4.11        6.67      1.83 o 
  -2   3  17        6.95        8.20      1.52 o 
  -1   3  17        7.11        7.08      1.64 o 
   0   3  17        2.48        2.74      1.28 o 
   1   3  17        2.90        5.03      1.51 o 
   2   3  17        0.86        1.32      1.57 o 
   3   3  17        0.20        2.48      1.62 o 
  -4   4  17        0.22        0.04      1.29 o 
  -3   4  17        1.70        4.88      3.04 o 
  -2   4  17        0.61        1.60      1.54 o 
  -1   4  17        3.69        7.22      3.26 o 
   0   4  17        0.04        0.76      1.26 o 
   1   4  17        4.40        6.51      1.71 o 
   2   4  17        0.63        0.94      1.96 o 
  -3   5  17        0.12        1.60      1.76 o 
  -2   5  17        0.36       -1.25      2.76 o 
  -1   5  17        2.06        0.95      2.30 o 
   0   5  17        0.08       -0.03      2.01 o 
   1   5  17        2.13       -0.41      1.67 o 
  -1   6  17        1.96        5.08      3.11 o 
  -4   0  18        2.63        2.13      1.86 o 
  -3   0  18        1.41        2.10      1.41 o 
  -2   0  18        6.97        5.81      2.01 o 
  -1   0  18        0.07        2.13      1.70 o 
   0   0  18       14.48       15.32      4.37 o 
   1   0  18        7.99        8.02      4.44 o 
   2   0  18        1.19        1.44      1.93 o 
  -4   1  18        0.91        0.50      1.80 o 
  -3   1  18        4.16        6.41      1.45 o 
  -2   1  18       13.34       12.72      1.81 o 
  -1   1  18       15.10       19.15      2.14 o 
   0   1  18        4.69        6.97      1.60 o 
   1   1  18        5.10        8.78      1.86 o 
   2   1  18        0.59        2.56      1.54 o 
  -4   2  18        0.01       -0.23      1.23 o 
  -3   2  18        0.00        2.67      2.84 o 
  -2   2  18        0.12        0.02      0.98 o 
  -1   2  18        4.89        5.33      1.56 o 
   0   2  18        0.03        0.73      1.15 o 
   1   2  18        1.85        5.64      1.99 o 
   2   2  18        8.54       10.83      2.16 o 
  -4   3  18        2.45        5.12      2.96 o 
  -3   3  18        1.56        4.33      2.10 o 
  -2   3  18        0.03       -2.50      2.50 o 
  -1   3  18        0.01       -0.22      1.10 o 
   0   3  18        6.90        5.20      1.66 o 
   1   3  18        0.06       -1.30      1.35 o 
   2   3  18        3.55        4.02      3.05 o 
  -3   4  18        0.53       -1.72      2.79 o 
  -2   4  18        1.49        2.72      2.77 o 
  -1   4  18        0.01        1.04      2.05 o 
   0   4  18        1.09       -0.69      1.96 o 
   1   4  18        0.64       -0.24      1.48 o 
  -3   1  19        4.73        9.51      2.88 o 
  -2   1  19        0.14       -0.17      1.07 o 
  -1   1  19        4.77        6.55      2.68 o 
   0   1  19        9.86       11.49      2.20 o 
   1   1  19        0.90        1.77      1.39 o 
  -3   2  19        0.13       -0.95      2.05 o 
  -2   2  19        0.04        1.75      2.15 o 
  -1   2  19        2.19        5.33      1.60 o 
   0   2  19        0.05       -0.80      1.27 o 
   1   2  19        0.14        1.02      1.38 o 
  -2   3  19        0.22       -0.62      1.91 o 
  -1   3  19        1.79       -1.10      2.30 o 
   0   3  19        0.26        1.80      2.13 o 
                                                 
